# Supplementary material for: Fast and robust deconvolution of tumor infiltrating lymphocyte from expression profiles using least trimmed squares
Source: PLoS Comput Biol. 2019 May 6;15(5):e1006976. doi: 10.1371/journal.pcbi.1006976 (PMC6522071; doi:10.1371/journal.pcbi.1006976)
Supplement: S4 Table — (XLSX) [file pcbi.1006976.s004.xlsx]

## Sheet: Figure5AB
Samples	Number.of.outlier	Outlier.genes
GSM1587831	62	BRAF, PTPRCAP, FCRL2, PIK3IP1, SP140, IL4R, C1orf54, EGR2, HLA-DOB, GPR18, IL2RB, BCL7A, CD3E, HHEX, TNFRSF17, CD180, LY86, NPIPB15, P2RX5, CD1C, FAM65B, VNN2, MYB, STAP1, FCGR2B, PNOC, CHI3L2, CCR7, CD69, BIRC3, BCL2A1, APOBEC3G, CD19, RASGRP3, GUSBP11, CCL22, CD3D, RASGRP2, CD72, MMP9, AIM2, LTB, TRIB2, KIAA0226L, BACH2, SIK1, IGLL3P, IGHM, SELL, IGHD, LRMP, CD79A, IRF8, CR2, CD37, RGS13, IGKC,…
GSM1587832	48	RASGRP3, FCGR2B, CD3E, CST7, CD72, HLA-DOB, NPIPB15, C1orf54, VNN2, ADAMDEC1, STAP1, LRMP, PTPRCAP, IL2RB, CCR7, FAM65B, CD69, PNOC, RASGRP2, BACH2, BANK1, GUSBP11, BCL2A1, SELL, HLA-DQA1, BIRC3, IGHD, CD3D, TRIB2, P2RX5, SIK1, RGS13, MMP9, IRF8, CD79A, GZMK, CCL19, CD37, CR2, MS4A1, GPR18, CXCL9, CD79B, IGKC, TCL1A, IGHM, LTB, CXCL13
GSM1587833	49	SP140, ACP5, CD2, VPREB3, CCL18, PTPRCAP, FCRL2, CD27, CD19, MAP4K1, BLK, RASGRP3, GZMA, CCR7, RGS13, CD22, FCGR2B, CST7, CD180, GPR18, RASGRP2, C1orf54, VNN2, BACH2, SIK1, BCL2A1, GZMK, PVRIG, CD69, ADAMDEC1, STAP1, IGHD, MS4A1, CD79A, CR2, CD3D, IRF8, CD37, LTB, LRMP, AIM2, CXCL13, CD79B, CXCL9, TCL1A, IGKC, MMP9, HLA-DQA1, CCL19
GSM1587834	50	IGHD, P2RY14, KIAA0226L, CST7, IL2RB, PTPRCAP, CD86, LY86, APOBEC3G, FCRL2, QPCT, SAMSN1, C1orf54, IGHE, VPREB3, CD69, GPR18, NCF2, ACP5, GZMK, P2RX5, VNN2, CR2, RASGRP2, IGHM, CD79A, RASGRP3, LTB, EAF2, STAP1, SIK1, GUSBP11, IGLL3P, MMP9, TNFRSF17, RGS13, ADAMDEC1, CD37, IL4R, CD79B, LRMP, CD180, CD3D, AIM2, TCL1A, IRF8, CXCL13, CCL19, FCGR2B, MS4A1
GSM1587835	53	TRAC, RASGRP3, BCL2A1, CCL18, LRMP, TRIB2, CD3E, FCRL2, CD72, C1orf54, GZMK, NCF2, PNOC, ZFP36L2, FAM65B, VNN2, CD19, NPIPB15, ACP5, APOBEC3G, CD69, IL2RB, HLA-DOB, CHI3L2, PVRIG, KIAA0226L, BACH2, CD3D, FCGR2B, CD180, IGHD, SELL, PTPRCAP, RGS13, CD1C, RASGRP2, GUSBP11, SIK1, IGLL3P, CR2, P2RX5, CXCL13, STAP1, CCL19, CD79A, CD37, IRF8, IGHM, LTB, VPREB3, AIM2, CD79B, TCL1A
GSM1587836	61	SP140, KLRG1, BRAF, IL7, EGR2, IL4R, IL2RB, SPOCK2, PNOC, NPIPB15, BIRC3, GZMK, STAP1, PIK3IP1, TRIB2, HHEX, APOBEC3G, EAF2, FAM65B, BACH2, CD1C, FCGR2B, TNFRSF17, CCR7, CD3E, C1orf54, CHI3L2, SAMSN1, ADAMDEC1, VNN2, VPREB3, CCL4, CD180, LTB, BCL2A1, CD19, SELL, RASGRP3, CD3D, CD69, RASGRP2, CXCL9, GUSBP11, SIK1, IRF8, HLA-DQA1, LRMP, CR2, AIM2, P2RX5, IGHD, CD79A, CD79B, CD37, RGS13, MMP9, CCL19…
GSM1587837	57	CD3E, CD180, FAM65B, CD3G, P2RY10, NPIPB15, CCR7, TNFRSF17, BCL2A1, PNOC, PTPRCAP, BANK1, RASGRP3, MMP9, IRF8, CD69, IL7, C1orf54, CD72, APOBEC3G, CHI3L2, FCGR2B, LY86, GZMK, ACP5, IGHE, CD1C, STAP1, SELL, BACH2, TRIB2, NCF2, AIM2, IGHD, RASGRP2, ADAMDEC1, HLA-DQA1, CR2, GUSBP11, TRAC, SIK1, CD79A, RGS13, GPR18, CD37, P2RX5, VPREB3, CXCL9, MS4A1, IGKC, CD3D, LTB, CD79B, CXCL13, CCL19, IGHM, TCL1A
GSM1587838	51	BCL2A1, MZB1, C1orf54, NCF2, APOBEC3G, NPIPB15, PTPRCAP, ADAMDEC1, ACP5, ETS1, KIAA0226L, STAP1, CHI3L2, IL2RB, CD180, FCGR2B, RASGRP3, BIRC3, CCL18, RASGRP2, GUSBP11, TNFRSF17, GZMK, TRIB2, MMP9, CR2, SIK1, IGHD, BCL7A, LTB, HLA-DQA1, RGS13, CD79A, BACH2, RGS1, IRF8, P2RX5, CD3D, IL4R, VPREB3, LRMP, CXCL13, CD37, MS4A1, IGHM, CXCL9, CCL19, AIM2, IGKC, CD79B, TCL1A
GSM1587839	51	SAMSN1, RGS13, ZFP36L2, APOBEC3G, BIRC3, PNOC, NCF2, CD1D, RASGRP3, BACH2, BCL7A, SPIB, CXCL9, MMP9, IL2RB, NPIPB15, CD19, PTPRCAP, CHI3L2, CD3D, BCL2A1, VPREB3, TNFRSF17, SELL, STAP1, LY86, RASGRP2, CD69, TRIB2, SIK1, CCL19, IGHD, CD79A, IGLL3P, CD180, MS4A1, LRMP, IRF8, P2RX5, TCL1A, CD37, GUSBP11, CR2, HLA-DQA1, CD1C, CXCL13, LTB, IGHM, CD79B, AIM2, IGKC
GSM1587840	64	IL4R, QPCT, CXCL9, MAP4K1, RGS1, RNASE6, NPIPB15, C1orf54, GZMK, SPOCK2, SAMSN1, BRAF, CD3E, TRIB2, IL2RB, PTPRCAP, KIAA0226L, LAMP3, HHEX, BIRC3, APOBEC3G, PIK3IP1, BCL7A, FCRL2, BCL2A1, FCGR2B, LY86, PNOC, GUSBP11, CD69, TNFRSF17, CD180, CD3D, VNN2, STAP1, CCR7, CD27, IGLL3P, RASGRP3, BACH2, HLA-DQA1, RASGRP2, MMP9, SIK1, P2RX5, CCL19, SELL, GPR18, MS4A1, IRF8, CD37, LRMP, RGS13, CD79A, IGHD, V…
GSM1587841	55	SPIB, CCL5, BIRC3, CST7, IL4R, BCL2A1, TRAC, C1orf54, SELL, PVRIG, NPIPB15, IGHE, TNFRSF17, IGHD, GUSBP11, CD3E, ACP5, FCRL2, LY86, KIAA0226L, RASGRP3, ADAMDEC1, NCF2, CD69, RGS13, FCGR2B, LRMP, IGLL3P, VNN2, TCL1A, GZMK, RASGRP2, STAP1, MS4A1, SIK1, CD79A, IRF8, CD3D, CD37, CXCL9, CD79B, BACH2, CD180, BANK1, HLA-DQA1, GPR18, IGHM, VPREB3, CR2, IGKC, MMP9, LTB, AIM2, CXCL13, CCL19
GSM1587842	56	PVRIG, BCL7A, CCL22, ETS1, FCGR2B, SIT1, NPIPB15, C1orf54, IL2RB, SP140, EGR2, VNN2, STAP1, CD22, RASGRP3, GZMK, CD69, IGHD, RASGRP2, KIAA0226L, LCK, CD180, P2RX5, SPIB, LRMP, GPR18, SELL, CD79A, HLA-DOB, TNFRSF17, PTPRCAP, CD3D, TRIB2, BACH2, RGS13, CD37, SIK1, CD72, IGKC, APOBEC3G, LTB, CR2, MMP9, CD19, VPREB3, HLA-DQA1, CCL19, IRF8, IGHM, IGLL3P, MS4A1, CXCL13, IL4R, GUSBP11, CD79B, TCL1A
GSM1587843	46	GPR183, P2RY10, CCL4, IL4R, RASGRP3, EGR2, HLA-DQA1, P2RX5, IDO1, CD3E, BANK1, TNFAIP6, LRMP, RGS13, CD2, RASGRP2, LAMP3, CST7, IGHM, BIRC3, CD1C, APOBEC3G, SIK1, CD72, CCR7, BCL2A1, C1orf54, CD79A, GZMA, CCL18, IRF8, GPR18, CD37, LTB, ADAMDEC1, CD79B, IGKC, MMP9, GZMK, CD3D, TCL1A, CR2, MS4A1, CCL19, CXCL9, CXCL13
GSM1587844	46	TRAC, IGHE, BACH2, EGR2, PVRIG, MS4A1, IL2RB, PNOC, CD180, CD3E, NPIPB15, CCR7, FCGR2B, VNN2, EAF2, APOBEC3G, BIRC3, C1orf54, RASGRP3, LRMP, VPREB3, RASGRP2, STAP1, ADAMDEC1, BCL2A1, CD3D, CD1C, CD79A, SIK1, IGHD, CD37, MMP9, P2RX5, GZMK, CD79B, CR2, CXCL9, IRF8, GUSBP11, CCL19, AIM2, TCL1A, RGS13, LTB, IGHM, CXCL13

## Sheet: Figure5C
Samples	Number.of.outlier	Outlier.genes
GSM1587845	73	MZB1, CD3E, CD40, AIM2, SPOCK2, APOBEC3G, TRAC, PTPRCAP, CD27, BACH2, SAMSN1, KLRG1, ABCB4, LY86, PSG2, PVRIG, P2RX5, TNFRSF13B, CCR6, CCL4, CCR7, ALOX5, HIST1H2AE, HLA-DOB, CD22, IL2RB, TNFRSF17, HIST1H2BG, GPR183, BANK1, QPCT, LCK, SELL, BIRC3, FCRL2, RASGRP3, BLK, FAM65B, NPIPB15, CD72, FCGR2B, EGR2, SPIB, CD19, CHI3L2, RASGRP2, DUSP2, FOSB, EAF2, VNN2, STAP1, IGHM, IGHD, SIK1, BCL2A1, CD79A, …
GSM1587846	66	GPR65, BANK1, SP140, ACP5, SIT1, LCK, CD38, VNN2, HHEX, HIST1H2BG, ABCB4, SPOCK2, KLRG1, P2RY10, BIRC3, PSG2, TNFRSF13B, RASGRP3, HSPA6, CD1C, CCR7, RNASE6, CHI3L2, KIAA0226L, DUSP2, HLA-DOB, IL2RB, ALOX5, RGS13, PTPRCAP, BCL2A1, BLK, EGR2, CD19, APOBEC3G, LRMP, CCR6, PNOC, NPIPB15, AIM2, IGHM, FCRL2, LY86, CD27, IGHD, FAM65B, FCGR2B, VPREB3, STAP1, GPR18, CD72, RGS1, SPIB, RASGRP2, P2RX5, SIK1, …
GSM1587847	69	HHEX, SAMSN1, KLRG1, ABCB4, BIRC3, PVRIG, CCR7, BACH2, GPR183, TNFRSF13B, PNOC, PSG2, DUSP2, AIM2, LCK, ETS1, HIST1H2BG, CHI3L2, IL2RB, ALOX5, P2RY10, KIAA0226L, FCGR2B, QPCT, RASGRP3, BLK, IGHD, CD180, EGR2, FCRL2, P2RX5, MZB1, HSPA6, LY86, NPIPB15, APOBEC3G, FAM65B, RNASE6, IGHM, TNFRSF17, FOSB, CD72, CCR6, RGS1, SPIB, EAF2, RASGRP2, VNN2, IRF8, CD19, SIK1, LRMP, LTB, BCL2A1, GPR18, STAP1, CR2,…
GSM1587848	64	CD40, CD22, MAN1A1, BCL7A, SPAG4, CD38, CAMP, AMPD1, PTPRCAP, EBI3, FAM65B, P2RX5, SAMSN1, ETS1, BIRC3, APOBEC3G, EGR2, IGHE, RASGRP3, FCRL2, RGS1, MZB1, CCR6, CD180, BACH2, QPCT, NPIPB15, HIST1H2AE, LCK, PVRIG, FCGR2B, RASGRP2, KIAA0226L, TRAC, CD72, TNFRSF17, CHI3L2, AIM2, HIST1H2BG, CD79A, LY86, CD19, CD37, SIK1, EAF2, CR2, VNN2, BCL2A1, IGHD, IRF8, STAP1, GPR18, HLA-DQA1, VPREB3, LRMP, IGHM, …
GSM1587849	69	CD180, BRAF, GPR65, SPOCK2, CCR7, BEND5, ADAM28, CD1C, KLRG1, ABCB4, TNFRSF13B, HIST1H2BG, QPCT, TNFRSF17, PSG2, EAF2, SAMSN1, KIAA0226L, RASGRP3, LCK, PNOC, VNN2, BLK, APOBEC3G, FCGR2B, ALOX5, GPR183, IL2RB, GUSBP11, SELL, LY86, P2RY10, BANK1, RNASE6, LRMP, RGS13, FAM65B, NPIPB15, FCRL2, P2RX5, DUSP2, CHI3L2, SPIB, RGS1, CD19, IRF8, BCL2A1, EGR2, IGHD, IGLL3P, CCR6, CD72, RASGRP2, STAP1, FOSB, S…
GSM1587850	70	SLAMF1, PIK3IP1, GPR171, LIME1, HIST1H2BG, APOL3, CD8B, CCL4, HSPA6, GZMK, ACAP1, KLRG1, P2RY10, CLEC2D, SIT1, GPR18, IL2RB, IGHM, CCL20, CXCR5, HIST1H2AE, GUSBP11, PASK, RASGRP2, PDCD1, CD247, CD5, CCL5, TRIB2, ETS1, ATHL1, TCF7, TRAC, BCL11B, PRF1, GZMM, PBXIP1, CRTAM, PTGER2, ITK, BCL2A1, CXCL13, CD7, SPOCK2, SELL, CD2, CD6, LAT, SIK1, CD8A, EGR2, MAP4K1, LCK, PTPRCAP, DGKA, DUSP2, CHI3L2, CD3…
GSM1587851	75	CTLA4, SLAMF1, CLEC2D, HIST1H2AE, APOBEC3G, LIME1, KLRG1, KLRB1, ETS1, ACAP1, IGHM, CTSW, CST7, TRAT1, APOL3, CD27, LAG3, CXCR5, CD8B, SIRPG, PIK3IP1, HIST1H2BG, P2RY10, ZFP36L2, CD247, PDCD1, P2RX5, GPR171, RASGRP2, CD5, ATHL1, GNLY, ICOS, CRTAM, GZMM, BCL2A1, CD2, TRIB2, CD7, GPR18, PBXIP1, ITK, BCL11B, TCF7, CHI3L2, GZMA, EGR2, PTGER2, PRF1, CCL4, RGS1, CD6, MAP4K1, SPOCK2, LCK, SIK1, PTPRCAP,…
GSM1587852	70	DUSP2, SIRPG, CD8B, GPR171, HIST1H2AE, SH2D1A, SLAMF1, ETS1, LIME1, FAM65B, PIK3IP1, CCR7, APOL3, ACAP1, KLRG1, IGHM, HIST1H2BG, HLA-DQA1, FOSB, GZMK, RASGRP2, P2RX5, PDCD1, ZFP36L2, CD5, CXCR5, CST7, GZMM, ATHL1, P2RY10, PBXIP1, PRF1, CD7, PTGER2, GPR18, CD27, BCL11B, CD8A, TRIB2, CCL5, CD247, SPOCK2, BCL2A1, TCF7, CD6, LAT, EGR2, HSPA6, MAP4K1, PTPRCAP, SIK1, CD2, ITK, IGKC, DGKA, TRAC, PASK, L…
GSM1587853	80	TRAT1, IL18RAP, LRMP, SIT1, RGS1, SLAMF1, HIST1H2AE, LAG3, ZBTB10, SELL, GPR171, ACAP1, SIRPG, CLEC2D, IGKC, CTSW, CTLA4, TRDC, P2RY10, DUSP2, LAIR2, CD8B, PIK3IP1, CCR5, P2RX5, CXCR5, ETS1, GZMB, PTGER2, IGHM, CD5, IL2RB, PASK, PBXIP1, ICOS, CRTAM, PDCD1, GZMM, BCL11B, ATHL1, GNLY, GPR18, HIST1H2BG, SH2D1A, CD27, CD247, BCL2A1, CD6, TRIB2, CD7, SPOCK2, CST7, TCF7, LCK, ITK, PTPRCAP, GPR183, PRF1…
GSM1587854	71	ACAP1, CST7, APOL3, UBASH3A, ZFP36L2, CCL4, TRAT1, HIST1H2BG, IGHM, KLRG1, CTSW, BCL11B, ICOS, PVRIG, CXCR5, PDCD1, ETS1, GNLY, CD5, P2RX5, RASGRP2, LCK, PBXIP1, CRTAM, DUSP2, LAT, TCF7, ATHL1, P2RY10, GPR171, CD7, TRIB2, SPOCK2, PASK, CXCL13, GZMM, PTPRCAP, PTGER2, CD8B, ITK, MAP4K1, SIK1, RGS1, PRF1, BCL2A1, CD6, IGKC, CHI3L2, EGR2, DGKA, GZMK, GPR18, CD37, CD4, CD2, FOSB, CD27, HSPA6, CCL5, ZA…

## Sheet: Figure5DE
Samples	Number.of.outlier	Outlier.genes
GSM508883	47	MMP9, CD247, CD27, SAMSN1, FPR2, APOBEC3G, LRMP, CAMP, LILRB2, IL18RAP, NKG7, IL2RB, P2RY13, HAL, LST1, CXCR1, APOBEC3A, IL4R, HSPA6, GPR65, CEACAM8, TNFRSF10C, MMP25, HLA-DQA1, TREM1, CLC, CCL4, FAM65B, GZMH, DEFA4, CHST15, FCN1, MXD1, CST7, C5AR1, CLEC7A, AIF1, CXCR2, CCL5, TRAC, BCL2A1, PPBP, FPR1, MNDA, SELL, IGKC, FCGR3B
GSM508884	54	TLR8, SPOCK2, CCL4, CD3E, VNN2, KLRG1, CD2, MMP9, NFE2, IGHM, FFAR2, GPR65, CXCR1, ITK, PRF1, TREM1, DUSP2, CXCR2, CD300A, CD69, GZMA, FAM65B, CHST15, MXD1, CSF3R, C5AR1, IL18RAP, CD247, CLEC7A, CD3D, S100A12, AIF1, TNFRSF10C, APOBEC3G, NCF2, BCL2A1, KLRB1, GZMK, HCK, TLR2, FCN1, GZMH, PPBP, NKG7, AQP9, MNDA, CST7, TRAC, CCL5, FCGR3B, GNLY, IGKC, FPR1, SELL
GSM508885	46	S100A12, CD300A, IL2RB, EPB41, KLRB1, VNN3, CHI3L1, FPR2, ZFP36L2, QPCT, CCL5, PADI4, GPR65, AQP9, ST6GALNAC4, IL4R, CFP, CLEC4A, CCL4, IL1B, NKG7, MXD1, TNFRSF10C, APOBEC3A, NCF2, CLC, LTB, CHST15, TREM1, FCN1, CLEC7A, VNN2, CSF3R, AIF1, PPBP, NFE2, C5AR1, BCL2A1, MMP9, IGKC, CXCR2, TLR2, FPR1, SELL, MNDA, FCGR3B
GSM508886	52	IRF8, ATHL1, HCK, LILRA2, KIAA0226L, TNFAIP6, EPB41, PLEKHG3, MMP25, VNN3, HAL, LRMP, DPEP2, CST7, PADI4, TNFRSF10C, CLEC4A, FAM65B, IL4R, GPR65, LILRB2, AQP9, IL1B, CCL4, HSPA6, ST6GALNAC4, CHI3L1, LTB, IL18RAP, MXD1, APOBEC3A, CLC, LST1, CSF3R, TLR2, NCF2, CHST15, TREM1, CLEC7A, VNN2, AIF1, NFE2, MMP9, BCL2A1, FCN1, C5AR1, PPBP, CXCR2, MNDA, SELL, S100A12, FCGR3B
GSM508887	59	NPIPB15, LRMP, RNASE6, AZU1, P2RY14, TLR2, AQP9, SAMSN1, PLEKHG3, DPEP2, RSAD2, RNASE2, NCF2, IL1B, PADI4, TNFAIP6, STEAP4, ST6GALNAC4, FCN1, LILRB2, IL4R, VNN3, C3AR1, LILRA2, HAL, CSF3R, CLEC4A, VNN2, GPR65, CAMP, EPB41, HSPA6, MMP25, CCL5, CCL4, FAM65B, S100A12, BPI, MNDA, LTB, TNFRSF10C, IGKC, CHST15, MXD1, FPR1, CLEC7A, TREM1, LST1, AIF1, NFE2, C5AR1, PPBP, P2RY13, BCL2A1, CEACAM8, CXCR2, DE…
GSM508888	43	IL18RAP, LRMP, TRAC, VNN3, CXCR1, CLEC4A, LILRB2, DPEP2, IL4R, MMP25, GPR65, IL2RB, HSPA6, IL1B, AQP9, MMP9, P2RY13, CCL5, MXD1, APOBEC3A, TNFRSF10C, CST7, LST1, IL7R, CCL4, TREM1, CLC, LTB, CSF3R, VNN2, CHST15, CLEC7A, AIF1, C5AR1, BCL2A1, CXCR2, TLR2, PPBP, MNDA, IGKC, SELL, FPR1, FCGR3B
GSM508889	42	CCR7, LAT, ITK, ETS1, VNN2, IL4R, FOSB, RSAD2, MZB1, S100A12, SIK1, HCK, RASGRP2, CCL4, BCL11B, CLC, HLA-DQA1, FPR1, APOBEC3G, CHST15, TREM1, CD69, LTB, ATHL1, CD3D, IL7R, CLEC7A, CXCR2, AIF1, IGHD, TLR2, C5AR1, BCL2A1, CD247, PPBP, IGHM, TRAC, MNDA, FCN1, FCGR3B, SELL, IGKC
GSM508890	48	APOBEC3G, GPR65, IFI44L, CREB5, MMP25, LILRA2, SAMSN1, VNN3, PRF1, ATHL1, CLEC4A, MS4A6A, FPR2, CLC, AQP9, LILRB2, IL4R, IL1B, LST1, CCL4, MMP9, CD300A, P2RY13, TREM1, IL18RAP, GNLY, CCL5, TNFRSF10C, TRAC, IL7R, CHST15, IGKC, MXD1, APOBEC3A, IGSF6, CST7, C5AR1, CLEC7A, AIF1, CXCR2, BCL2A1, TLR2, PPBP, S100A12, SELL, FPR1, MNDA, FCGR3B
GSM508891	46	LILRA2, CD69, DPEP2, IGHM, CST7, LILRB2, PPBP, CD2, HAL, CSF3R, CCL4, CDA, MS4A1, NKG7, FAM65B, IL4R, MXD1, GPR183, MGAM, MMP25, CHI3L1, ITK, P2RY13, CD247, LST1, IGSF6, S100A12, APOBEC3G, TREM1, FCN1, CHST15, CLEC7A, MMP9, GZMH, IL7R, AIF1, CCL5, BCL2A1, C5AR1, CXCR2, TRAC, FPR1, IGKC, SELL, MNDA, FCGR3B
GSM508892	51	PGLYRP1, CAMP, LILRA2, HCK, VNN2, RSAD2, IGHM, CDA, CD27, CLEC4A, APOBEC3G, LST1, GPR65, CXCR2, IL4R, TLR8, GUSBP11, IL1B, NKG7, DPEP2, MMP9, CCL4, NPL, CREB5, TNFRSF10C, IGSF6, AQP9, C5AR1, IL7R, CHST15, CCL5, TREM1, RNASE6, P2RY13, CXCR1, CLEC7A, FCN1, CD300A, TRAC, AIF1, S100A12, BCL2A1, NCF2, MXD1, PPBP, TLR2, SELL, FPR1, MNDA, IGKC, FCGR3B
GSM508893	45	CD2, MGAM, MS4A1, SIK1, HLA-DQA1, GPR18, IL4R, LST1, APOBEC3G, CD300A, BCL11B, TREM1, CD37, GPR171, TNFRSF10C, CHST15, RNASE2, IFI44L, ATHL1, CCR7, MXD1, RASGRP2, CLEC7A, C5AR1, AIF1, RSAD2, P2RY13, CD69, LTB, FAM65B, CD27, FCN1, IGHM, BCL2A1, CXCR2, CD247, PPBP, CCL5, MNDA, CLC, FPR1, TRAC, SELL, FCGR3B, IGKC
GSM508894	52	MAK, CXCR1, CD1D, LILRA2, PLEKHG3, TNFRSF10C, LILRB2, DEFA4, CEACAM3, TNFAIP6, VNN3, PADI4, CD300A, APOBEC3A, RSAD2, FFAR2, IFI44L, CLEC4A, HSPA6, GPR65, FPR2, CHI3L1, CCL4, IL4R, CCL5, NCF2, IL1B, IGKC, IL18RAP, CLC, CSF3R, CHST15, RNASE6, LTB, HCK, P2RY13, LST1, CLEC7A, AIF1, TREM1, MXD1, C5AR1, VNN2, FCN1, BCL2A1, MNDA, PPBP, TLR2, CXCR2, SELL, FPR1, FCGR3B
GSM508895	47	CCL5, CLEC4A, HSPA6, TNFRSF10C, GPR65, RASGRP2, MMP25, LRMP, VNN2, LILRB2, CDA, IGKC, NFE2, IL1B, CD69, HAL, ATHL1, C3AR1, ST6GALNAC4, LTB, MXD1, APOBEC3A, LST1, CCL4, PPBP, CHI3L1, APOBEC3G, CD27, NCF2, TREM1, CHST15, FPR1, FAM65B, CLEC7A, S100A12, AIF1, C5AR1, TRAC, MMP9, RSAD2, BCL2A1, IFI44L, CXCR2, CST7, MNDA, SELL, FCGR3B
GSM508896	39	RASGRP2, CXCR2, IFI44L, CD4, GPR18, P2RY13, LAIR2, BCL11B, CD3E, ATHL1, C3AR1, FAM65B, BCL2A1, CLC, C5AR1, AIF1, KLRB1, NCF2, GPR171, PRF1, CD3D, CLEC7A, ST6GALNAC4, CCL5, CD69, RNASE2, GZMK, FPR1, NFE2, APOBEC3G, CD27, CST7, PPBP, S100A12, MNDA, IGKC, TRAC, FCGR3B, SELL
GSM508897	45	ATHL1, APOBEC3G, VNN2, HCK, CD69, LILRB2, ST6GALNAC4, P2RY13, CLEC4A, TREM1, NCF2, LRMP, GPR65, RNASE6, HLA-DQA1, CSF3R, CCL4, CHI3L1, NFE2, FAM65B, CD27, CLC, CHST15, LTB, CXCR1, TLR2, MXD1, CLEC7A, CCL5, TRAC, AIF1, CXCR2, TNFRSF10C, LST1, IGHM, AQP9, C5AR1, BCL2A1, PPBP, IL18RAP, CST7, FPR1, SELL, FCGR3B, IGKC
GSM508898	42	LAIR2, S100A12, NFE2, MMP25, CD69, TREM1, TLR8, NCF2, PRF1, IL4R, TNFRSF10C, CD247, KLRB1, CCL4, CHI3L1, ITK, GNLY, TLR2, CHST15, MXD1, CCL5, HCK, APOBEC3A, VNN2, IFI44L, CLEC7A, MMP9, AIF1, C5AR1, CXCR2, P2RY13, APOBEC3G, BCL2A1, PPBP, RSAD2, TRAC, IGKC, FCN1, FPR1, SELL, MNDA, FCGR3B
GSM508899	51	DPEP2, LRMP, CCR7, LILRA2, CSF3R, HSPA6, FPR2, CCL5, CLEC4A, RASGRP2, PADI4, GPR171, GPR65, IL1B, TLR2, IGHM, P2RY13, CD69, CD27, LILRB2, ATHL1, IL4R, CHI3L1, QPCT, AQP9, CD247, TNFRSF10C, CCL4, LST1, TREM1, CHST15, NCF2, IL18RAP, IL7R, MXD1, PPBP, FAM65B, CLEC7A, CST7, AIF1, C5AR1, TRAC, BCL2A1, VNN2, MNDA, CXCR2, IGKC, FPR1, S100A12, SELL, FCGR3B
GSM508900	52	CFP, LTB, TNFRSF10C, PLEKHG3, VNN3, SLC15A3, IL4R, IGKC, HK3, HSPA6, VNN1, P2RY13, QPCT, MMP25, IL18RAP, AQP9, GPR65, LILRA2, LRMP, IL1B, CLEC4A, HAL, HCK, CD4, CD37, MS4A6A, RNASE6, LY86, CHI3L1, DPEP2, MNDA, LILRB2, FOSB, VNN2, CCL4, FAM65B, TREM1, LST1, CHST15, MMP9, SELL, BCL2A1, PPBP, CLEC7A, NCF2, C5AR1, CXCR2, AIF1, FCGR3B, CST7, FPR1, S100A12
GSM508901	49	IL1B, HSPA6, HCK, CD38, RASGRP2, LRMP, HAL, CD69, ITK, MGAM, APOBEC3G, CLEC4A, GUSBP11, MMP25, GPR65, CD247, SIK1, TNFRSF10C, CLC, ATHL1, NCF2, FAM65B, MZB1, VNN2, MXD1, NFE2, P2RY13, CCL4, CD27, CCL5, S100A12, CHST15, IGHD, LST1, MNDA, CLEC7A, TREM1, AIF1, C5AR1, BCL2A1, IGHM, CXCR2, TRAC, FPR1, FCN1, PPBP, SELL, FCGR3B, IGKC
GSM508902	43	TRDC, IL2RB, GPR65, P2RX5, CD2, NFE2, CSF3R, NCF2, PRF1, CHST15, PPBP, TREM1, NKG7, CD69, GZMA, TNFRSF10C, CCL4, CXCR1, FAM65B, TLR2, C5AR1, CLEC7A, CCR7, KLRB1, CST7, LTB, AIF1, HCK, CD247, CD27, BCL2A1, S100A12, FCN1, VNN2, IGHM, MNDA, CCL5, GNLY, TRAC, FCGR3B, FPR1, IGKC, SELL
GSM508903	40	CD3D, FPR2, FAM65B, CCR7, CD69, TNFRSF10C, CDA, S100A12, IL4R, HLA-DQA1, CLC, BCL11B, IFI44L, C5AR1, IGHM, CCL4, RASGRP2, ATHL1, CHST15, RSAD2, LST1, MXD1, MMP9, BCL2A1, CLEC7A, AIF1, GPR171, TRAC, TREM1, GUSBP11, IGSF6, VNN2, APOBEC3A, IGKC, IL7R, FPR1, SELL, PPBP, MNDA, FCGR3B
GSM508904	44	IL7R, IL4R, CHI3L1, CLC, BCL11B, RASGRP2, HSPA6, CSF3R, GPR65, ST6GALNAC4, NFE2, CD69, ATHL1, IGHM, LTB, CD27, AQP9, MMP9, LST1, CD300A, CD3D, VNN2, TLR2, S100A12, CCL4, TREM1, CHST15, MXD1, TRAC, CLEC7A, AIF1, C5AR1, CCL5, TNFRSF10C, P2RY13, BCL2A1, FCN1, CXCR2, FPR1, PPBP, IGKC, MNDA, SELL, FCGR3B
GSM508905	41	APOBEC3A, P2RY13, VNN2, TREM1, GPR171, IL7R, MMP9, CSF3R, GPR18, RASGRP2, ATHL1, IL4R, APOBEC3G, MXD1, MS4A1, RNASE2, CD69, CHST15, SIK1, CLEC7A, MZB1, AIF1, C5AR1, CLC, GZMB, RSAD2, BCL2A1, IFI44L, CCL5, IGHD, TRAC, IGHM, CXCR2, FPR1, HLA-DQA1, FCN1, MNDA, SELL, PPBP, IGKC, FCGR3B
GSM508906	59	IL1B, CD27, CDA, VNN2, CD300A, CXCR1, IL4R, AQP9, SPOCK2, GPR18, FAM65B, RASGRP2, FPR2, DPEP2, CD3E, ITK, MMP9, MXD1, APOBEC3G, LST1, FCER1A, CHST15, CD69, BCL11B, C5AR1, ATHL1, CD37, CCR7, TREM1, GNLY, CD3G, CLEC7A, CD2, S100A12, APOBEC3A, CD247, NCF2, AIF1, BCL2A1, GPR171, CXCR2, GZMA, CD8A, NKG7, IGKC, CST7, GZMB, GZMH, TRAC, LTB, PPBP, CD3D, FPR1, CCL5, IL7R, SELL, MNDA, CLC, FCGR3B

## Sheet: Figure6AB
Samples	Number.of.outlier	Outlier.genes
GSM1576411	16	MATK, CXCL2, SH2D2A, CSTA, LRRK2, ICOS, FCMR, KLRD1, ICAM1, NLRC3, CISH, RNASE6, CD1D, TXK, FAM46C, NRGN
GSM1576412	8	NLRC3, CSTA, FCMR, GNG2, CD1D, FAM46C, CISH, NRGN
GSM1576413	11	RNASE6, KLRD1, ICOS, ICAM1, NLRC3, FCMR, CD1D, CISH, TXK, FAM46C, NRGN
GSM1576414	11	KLRD1, ICOS, CD1D, ICAM1, ADAM6, CISH, NLRC3, FAM46C, TXK, FCMR, NRGN
GSM1576439	6	CD1D, ICOS, CISH, CSTA, FAM46C, NRGN
GSM1576440	6	ICAM1, ICOS, CISH, TXK, FAM46C, NRGN
GSM1576441	13	CD1D, KLRD1, GNG2, CXCL2, NLRC3, LMO2, ICOS, CISH, ICAM1, TXK, FCMR, FAM46C, NRGN
GSM1576442	6	ICAM1, CISH, ICOS, FCMR, FAM46C, NRGN

## Sheet: Figure6CD
Samples	Number.of.outlier	Outlier.genes
GSM2461003	21	TTYH2, ECM1, GFRA2, GRK3, PPP2R2B, GNG7, SLC7A8, ARHGAP24, LAYN, MME, PLTP, LY96, HPGD, MEF2C, PDGFD, CD200, ICAM1, GNG2, NUPR1, GAS7, ENPP2
GSM2461005	9	ARHGAP24, CD19, FCRLA, BANK1, BLK, TCL1A, MEF2C, P2RX5, FCMR
GSM2461007	17	KLRD1, ENPP2, ICOS, INHBA, LY96, SLC7A8, FCRLA, CEACAM1, ECM1, PLTP, CTLA4, ICAM1, CD8A, VSIG4, NUPR1, SERPING1, MME
GSM2461009	16	BLNK, POU2AF1, GNG7, AKAP2, FAM46C, STAP1, VPREB3, BANK1, HLA-DOB, TCL1A, FCRLA, CD19, BLK, MEF2C, P2RX5, FCMR

## Sheet: Figure7A
Samples	Number.of.outlier	Outlier.genes
TCGA.04.1331.01A.01R.0434.01	39	GPR1, CXCL10, ZNF135, PBXIP1, MAK, BCL7A, RYR1, C5AR1, MAP9, ZNF165, NFE2, PPFIBP1, REPS2, KIRREL, GAL3ST4, GPC4, STXBP6, RGS1, COL8A2, PASK, TCF7, SPOCK2, FOSB, RSAD2, HIST1H2BG, ATHL1, TRIB2, HIST1H2AE, MYB, GSTT1, SLC12A8, CYP27A1, FZD3, FZD2, DACH1, LAMP3, C1orf54, CHI3L1, IFI44L
TCGA.04.1332.01A.01R.0434.01	32	GPC4, WNT7A, CCL20, KIRREL, CA8, C1orf54, AQP9, CXCL10, MAP4K1, SPOCK2, PPFIBP1, PLEKHF1, TCF7, CYP27A1, PTPRG, QPCT, TRIB2, RSAD2, MS4A6A, HPSE, FZD3, GSTT1, APOBEC3G, RGS1, CHI3L1, HLA-DQA1, SLC12A8, PNOC, EGR2, STXBP6, FOSB, IFI44L
TCGA.04.1335.01A.01R.0434.01	16	RPL10L, ACP5, ZNF165, SELL, GSTT1, PLEKHF1, HIST1H2AE, FZD2, BST1, STXBP6, TCF7, VNN1, SLC12A8, HLA-DQA1, TRIB2, CHI3L1
TCGA.04.1336.01A.01R.0434.01	41	VILL, CCL18, ADAM28, GPC4, PLA2G7, COL8A2, AIM2, FZD2, SLC12A8, PTPRG, VNN2, GAL3ST4, C1orf54, FZD3, TCF7, RGS1, APOL6, BST1, HPSE, SPOCK2, CRISP3, NCF2, CXCL11, FCGR2B, SLC15A3, MS4A6A, RSAD2, APOBEC3G, TRIB2, MMP9, HLA-DQA1, MYB, STXBP6, ATHL1, GSTT1, QPCT, LAMP3, LTB, IFI44L, CHI3L1, CXCL10
TCGA.04.1337.01A.01R.0434.01	38	FCGR2B, EBI3, BIRC3, FZD2, FZD3, RPL10L, CCL19, PLEKHF1, CCR7, LEF1, HIST1H2BG, KIRREL, PTPRG, CHI3L1, IL2RB, GAL3ST4, TCF7, CYP27A1, PBXIP1, APOBEC3G, PPFIBP1, TNFAIP6, HRH1, C5AR1, TRIB2, C3AR1, MAP9, SLC12A8, RGS1, GSTT1, MS4A6A, DACH1, C1orf54, HLA-DQA1, CXCL10, PNOC, SPOCK2, CXCL9
TCGA.04.1338.01A.01R.0434.01	36	FZD3, C3AR1, MAP9, CD38, AIF1, GAL3ST4, EBI3, FCGR2B, PPFIBP1, GSTT1, MMP12, CCR7, GZMB, PLA2G7, CD69, SPOCK2, APOBEC3G, MS4A6A, CCL19, PNOC, C5AR1, CXCL13, STXBP6, DACH1, DUSP2, UGT2B17, EGR2, TRIB2, HHEX, REN, CXCL10, SLC12A8, RGS1, CHI3L1, FOSB, CXCL9
TCGA.04.1341.01A.01R.0434.01	46	BCL7A, GPR19, KIRREL, HIST1H2AE, PDK1, MANEA, WNT7A, DUSP2, MAP4K1, TRAF4, CD40, PBXIP1, TRIB2, GPC4, RRP9, RPL10L, C1orf54, CYP27A1, BRAF, SKAP1, REPS2, EPN2, SMPDL3B, MICAL3, SLC12A8, PTPRG, TCF7, RSAD2, RGS1, PPFIBP1, APOBEC3G, MAP9, KIAA0754, SPOCK2, STXBP6, FZD2, MYB, PNOC, CXCL10, LAMP3, IFI44L, FZD3, SPAG4, GSTT1, IGKC, CHI3L1
TCGA.04.1342.01A.01R.0434.01	42	ADAM28, GPC4, EGR2, GPR1, PASK, TRAF4, GAL3ST4, PBXIP1, EPN2, CCL22, HLA-DOB, CCR7, KIRREL, ZFP36L2, SMPDL3B, TRIB2, ACP5, C1orf54, DUSP2, IL4R, KIAA0754, LIME1, MAP9, SLC12A8, SPOCK2, SPAG4, TCF7, MYB, ATHL1, FZD2, FZD3, CCL5, PPFIBP1, STXBP6, APOBEC3G, RSAD2, PLEKHF1, FOSB, CXCL10, LAMP3, CHI3L1, IFI44L
TCGA.04.1343.01A.01R.0434.01	21	ATHL1, REPS2, EGR2, IFI44L, DUSP2, RYR1, CXCL10, MAP4K1, HLA-DQA1, FZD3, TCF7, BIRC3, RGS1, SLC12A8, SPOCK2, APOBEC3G, LTB, PNOC, CHI3L1, FOSB, IGKC
TCGA.04.1346.01A.01R.0434.01	28	TCF7, PBXIP1, RYR1, CCR7, CCL18, SPOCK2, PPFIBP1, SLAMF8, QPCT, APOBEC3G, CCL5, FZD2, PNOC, CCL19, MMP12, NCF2, FCGR2B, MAGEA11, PLEKHF1, CCL20, ADAMDEC1, AIM2, CHI3L2, CXCL10, MMP9, HLA-DQA1, LTB, CHI3L1
TCGA.04.1347.01A.01R.0434.01	27	SLC12A8, PPFIBP1, MICAL3, IFI44L, ST3GAL6, MAP9, CR2, RYR1, C1orf54, TCF7, EPN2, COL8A2, CYP27A1, CHI3L1, HIST1H2BG, GSTT1, BCL7A, HIST1H2AE, PBXIP1, KIRREL, MAP4K1, DACH1, FZD3, PTPRG, TRIB2, SLC12A1, FZD2
TCGA.04.1348.01A.01R.0453.01	30	CXCL13, C3AR1, FZD3, SMPDL3B, IRF8, LTB, FZD2, DUSP2, BCL2A1, BIRC3, C1orf54, PLA2G7, GSTT1, TNFAIP6, EBI3, CCR7, STXBP6, MS4A6A, MYB, NCF2, FCGR2B, CCL19, APOBEC3G, CCL20, MAGEA11, RGS1, IGKC, CXCL9, CXCL10, CHI3L1
TCGA.04.1349.01A.01R.0453.01	15	NCF2, CCL19, SLC12A8, ZFP36L2, MS4A6A, FZD2, LAMP3, MMP9, HRH1, RGS1, CXCL10, IFI44L, APOBEC3G, HLA-DQA1, CHI3L1
TCGA.04.1350.01A.01R.0453.01	39	KIRREL, SMPDL3B, GAL3ST4, RRP9, PBXIP1, ST3GAL6, ZNF442, REPS2, C1orf54, FZD2, ACP5, STXBP6, CYP27A1, PLEKHF1, HIST1H2AE, MAP9, TCF7, DUSP2, BCL7A, CA8, RPL10L, PLA2G7, APOBEC3G, SKAP1, ADAMTS3, SLC12A8, ATHL1, TRIB2, EGR2, GSTT1, SPOCK2, CHI3L1, AQP9, CCND2, GPC4, SPAG4, DACH1, FZD3, PNOC
TCGA.04.1351.01A.01R.0453.01	39	EPN2, GPC4, APOBEC3G, ZNF135, TRAF4, CLIC2, SLC12A8, RPL10L, BCL11B, FZD2, HLA-DQA1, PBXIP1, BCL7A, ATHL1, SPAG4, PASK, SPOCK2, C1orf54, CD19, MAP4K1, TCF7, LEF1, KIRREL, PPFIBP1, HIST1H2AE, MAP9, GSTT1, CXCL9, DACH1, CA8, FZD3, MAGEA11, HOXA1, HIST1H2BG, CHI3L1, CCND2, GPR19, IGKC, PNOC
TCGA.04.1356.01A.01R.0453.01	26	PLEKHF1, REPS2, FZD2, MMP9, PBXIP1, LTB, HPSE, TCF7, SLC2A6, CA8, PLA2G7, HIST1H2AE, GSTT1, MYB, PPFIBP1, GPR19, NCF2, HIST1H2BG, SLC12A8, IL4R, PNOC, CXCL10, FZD3, CCL20, STXBP6, CHI3L1
TCGA.04.1357.01A.01R.0453.01	41	CCL18, REN, LY86, SLC12A8, CCR5, IGHD, TNFAIP6, EBI3, CCR7, APOL6, APOL3, GSTT1, SAMSN1, STXBP6, MYB, RNASE6, C1orf54, RGS1, ACP5, CD3D, C3AR1, AIM2, CD69, PNOC, NCF2, CCL19, ADAMDEC1, CD2, FCGR2B, CCL5, IFI44L, MS4A6A, CXCL11, IGHM, CXCL13, APOBEC3G, CHI3L1, CXCL10, CXCL9, HLA-DQA1, IGKC
TCGA.04.1360.01A.01R.0453.01	39	SPAG4, SPOCK2, RPL10L, HHEX, RRP9, WNT7A, GPR1, KIRREL, BIRC3, MAP9, PDK1, ST3GAL6, REPS2, NCF2, IFI44L, TCF7, C1orf54, APOBEC3G, BCL7A, HIST1H2BG, CXCL9, CD40, ATHL1, PPFIBP1, HIST1H2AE, SLC15A3, RGS1, HLA-DQA1, SLC12A8, IGKC, FZD3, BST1, LTB, UGT2B17, CXCL10, STXBP6, CHI3L1, PTPRG, PNOC
TCGA.04.1361.01A.01R.0453.01	42	REPS2, CCL5, COL8A2, EPN2, LY86, SKAP1, APOL6, GPR1, C3AR1, APOL3, PBXIP1, ACP5, PPFIBP1, TREM2, GAL3ST4, MS4A6A, CCL18, BIRC3, DUSP2, HPSE, ZFP36L2, NCF2, TCF7, PLEKHF1, HRH1, C1orf54, BST1, ATHL1, TRIB2, SLC12A8, GSTT1, GPC4, RSAD2, MMP9, ST3GAL6, APOBEC3G, LAMP3, IFI44L, CXCL10, RGS1, HLA-DQA1, CHI3L1
TCGA.04.1362.01A.01R.0453.01	55	CYP27A1, SLC2A6, C5AR1, BMP2K, EGR2, ATHL1, TLR2, GAL3ST4, C11orf80, ST3GAL6, SLC12A8, LY86, ACP5, PTPRG, P2RY2, CXCL11, AIF1, HRH1, SMPDL3B, ZNF165, DUSP2, TREM2, GPC4, VILL, TRIB2, RPL10L, PNOC, RNASE6, FCGR2B, C3AR1, TCF7, BIRC3, PPFIBP1, SLC15A3, APOL6, STXBP6, RSAD2, C1orf54, PLEKHF1, APOBEC3A, IFI44L, HLA-DQA1, MAP9, MS4A6A, RYR1, SPOCK2, GSTT1, PTGER2, FOSB, APOBEC3G, FZD3, LAMP3, RGS1, CX…
TCGA.04.1364.01A.01R.0453.01	69	HRH1, BMP2K, GAL3ST4, GPR19, MANEA, GPR1, RASSF4, SLC2A6, C1orf54, SKAP1, ZNF324, FES, NCF2, EGR2, BRAF, RCAN3, P2RY2, SIT1, ICA1, KIRREL, HIST1H2AE, CYP27A1, EPN2, PTPRG, SPOCK2, PASK, FOSB, CDC25A, MICAL3, LAMP3, VILL, GPC4, IFI44L, TRAF4, TRIB2, RRP9, PBXIP1, RPL10L, MYB, ST6GALNAC4, CA8, BCL7A, CD40, SMPDL3B, SLC15A3, APOBEC3G, MMP9, TCL1A, ATHL1, ACP5, TCF7, ZFP36L2, PIK3IP1, CD19, CR2, PLEK…
TCGA.04.1365.01A.01R.0453.01	30	LIME1, CCR5, FCGR2B, IRF8, BANK1, GSTT1, GPR19, SPAG4, MAP9, MS4A6A, TNFAIP6, FZD3, CCR7, CCL20, EBI3, HPSE, RSAD2, MMP9, CXCL13, CXCL11, QPCT, ACP5, RGS1, CCL19, APOBEC3G, LAMP3, CHI3L1, STXBP6, IFI44L, CXCL10
TCGA.04.1367.01A.01R.0453.01	23	ADAM28, SKAP1, IL4R, PLEKHF1, REPS2, HTR2B, SPOCK2, ST3GAL6, TRIB2, CCL20, TCF7, MMP9, SLC2A6, LTB, SLC12A8, FOSB, STXBP6, PNOC, IFI44L, SPAG4, RGS1, ATHL1, CHI3L1
TCGA.04.1371.01A.01R.0453.01	34	CDC25A, P2RX5, SPOCK2, RRP9, CD22, KIRREL, LEF1, SPAG4, FZD3, PPFIBP1, GPC4, DUSP2, TRIB2, PASK, REPS2, DACH1, CHI3L1, TCF7, CD19, PNOC, MYB, C1orf54, STXBP6, GPR19, ACP5, SLC12A8, MAP4K1, APOBEC3G, RYR1, MAGEA11, FZD2, DSC1, HOXA1, CCND2
TCGA.04.1514.01A.01R.0502.01	29	PASK, KIRREL, MAP4K1, WNT7A, PBXIP1, TXK, BCL7A, IFI44L, FOSB, RPL10L, PTPRG, TCF7, APOBEC3G, SKAP1, EGR2, TRIB2, CYP27A1, MAP9, ZNF165, FZD3, DUSP2, STXBP6, HIST1H2AE, FZD2, PNOC, GPC4, SPAG4, LAMP3, DACH1
TCGA.04.1517.01A.01R.0538.01	25	SMPDL3B, SPAG4, REPS2, LAMP3, KIRREL, ZNF324, RYR1, RGS1, IFI44L, PPFIBP1, TRIB2, APOBEC3G, MICAL3, PLEKHF1, HIST1H2BG, GPC4, HIST1H2AE, SPOCK2, PNOC, TSHR, STXBP6, GSTT1, PTGER2, FZD3, CHI3L1
TCGA.04.1519.01A.01R.0538.01	35	COL8A2, RPL10L, CD4, LAMP3, RGS1, BCL7A, PBXIP1, SLC12A8, FZD2, MMP9, LEF1, RSAD2, HRH1, HLA-DQA1, PTPRG, SPAG4, AQP9, DUSP2, TCF7, VILL, GPC4, ST3GAL6, TRIB2, C1orf54, GSTT1, ADAMTS3, APOBEC3G, MAP9, SPOCK2, DACH1, IFI44L, FZD3, CCND2, CHI3L1, PNOC
TCGA.04.1525.01A.01R.0538.01	39	CCR5, CXCL9, KIRREL, BIRC3, TRIB2, RPL10L, APOL3, IL4R, CYP27A1, SPAG4, MICAL3, ZFP36L2, GPR19, ST3GAL6, SKAP1, GPR1, REPS2, MAP4K1, C1orf54, PPFIBP1, SLC12A8, RGS1, RSAD2, PLEKHF1, ZNF165, SPOCK2, RCAN3, FZD2, MAK, FZD3, APOBEC3G, TCF7, VNN1, LAMP3, MYB, IFI44L, MAP9, CXCL10, CHI3L1
TCGA.04.1530.01A.02R.0502.01	37	MAP9, C3AR1, ST3GAL6, SMPDL3B, STXBP6, PLA2G7, MS4A6A, PTPRG, SPOCK2, CD69, TCF7, HSPA6, IL4R, CCL5, FCGR2B, PPFIBP1, CCL20, TNFAIP6, CXCL13, GSTT1, MYB, NCF2, DUSP2, EGR2, SLC12A8, FOSB, RGS1, IL7R, APOBEC3G, IGKC, MMP12, C1orf54, FZD2, CXCL10, CHI3L1, HLA-DQA1, CXCL9
TCGA.04.1536.01A.01R.0538.01	32	PIK3IP1, TREM2, SLC12A8, WNT5B, TCF7, BCL7A, MYB, VNN1, DACH1, KLRF1, PPFIBP1, APOL6, KIRREL, GSTT1, APOBEC3G, ZFP36L2, CCL20, HRH1, AQP9, APOL3, GPR19, BRAF, PLEKHF1, RGS1, C11orf80, CRISP3, HIST1H2AE, STXBP6, SPOCK2, MICAL3, PLA2G7, CHI3L1
TCGA.04.1542.01A.01R.0502.01	25	CD40, TCF7, KIRREL, RPL10L, GPR19, IL4R, CD22, BRAF, PBXIP1, HRH1, MAP9, SLC12A8, PPFIBP1, FZD3, PNOC, BST1, SKAP1, FZD2, DACH1, PTPRG, SPOCK2, TRIB2, HIST1H2BG, HIST1H2AE, CHI3L1
TCGA.04.1638.01A.01R.0582.01	37	GPR1, BMP2K, FZD3, NCF2, LTC4S, SKAP1, PASK, CD1A, DUSP2, AQP9, PLEKHF1, DACH1, RGS1, SPAG4, CYP27A1, CST7, GPC4, BANK1, WNT7A, RPL10L, PTGER2, SLC12A8, PPFIBP1, PTPRG, COL8A2, APOBEC3G, VNN1, MMP9, TCF7, MAGEA11, TRIB2, CCL20, HRH1, HLA-DQA1, BIRC3, SPOCK2, CHI3L1
TCGA.04.1646.01A.01R.0582.01	60	PPFIBP1, IL4R, REPS2, IL1B, TRPM4, NFE2, GAL3ST4, CYP27A1, P2RY2, TCF7, LEF1, QPCT, ADAM28, APOL6, RSAD2, RPL10L, ZFP36L2, RYR1, HIST1H2AE, ZNF324, RGS1, KLRF1, SLC12A8, VILL, SMPDL3B, CD4, DUSP2, MS4A6A, ACP5, PIK3IP1, COL8A2, C1orf54, CA8, MAP4K1, WNT5B, RNASE6, CD22, PLEKHF1, PBXIP1, ADAMTS3, IFI44L, LAMP3, SPOCK2, PTPRG, FZD2, CDA, GSTT1, CXCL10, BST1, APOBEC3G, FZD3, ST3GAL6, DACH1, TRIB2, P…
TCGA.04.1648.01A.01R.0582.01	64	FZD2, RNASE6, ACP5, CR2, LAMP3, ADAMDEC1, TLR2, CCL20, PPFIBP1, CYP27A1, CCR5, PIK3IP1, GAL3ST4, MAK, ZNF165, PNOC, CCL18, ICA1, HIST1H2AE, REPS2, LY86, GPC4, CLEC7A, CD22, TCF7, VILL, STXBP6, DACH1, PBXIP1, CXCL9, VNN2, LEF1, TRIB2, C1orf54, ST3GAL6, MYB, COL8A2, NCF2, BANK1, SELL, HLA-DOB, SLC12A8, SMPDL3B, ZFP36L2, DUSP2, CXCL10, PLEKHF1, SPAG4, CA8, PTPRG, IL4R, MAP9, GSTT1, MMP9, KLRF1, APOB…
TCGA.04.1649.01A.01R.0582.01	26	RPL10L, HIST1H2AE, HIST1H2BG, GAL3ST4, TCF7, LTC4S, AQP9, PPFIBP1, PBXIP1, HAL, APOBEC3G, APOL6, PLA2G7, VILL, IFI44L, SPOCK2, CYP27A1, CRTAM, REPS2, SLC12A8, HRH1, PLEKHF1, GSTT1, MYB, CHI3L1, CRISP3
TCGA.04.1651.01A.01R.0582.01	29	MMP9, PASK, CD22, MYB, GPR19, SLC15A3, BIRC3, TCF7, RSAD2, C1orf54, ATHL1, PPFIBP1, GPC4, PLEKHF1, APOL6, IL4R, APOBEC3G, GSTT1, CCL20, FZD3, CD69, CXCL10, LAMP3, IFI44L, FOSB, TRIB2, AIM2, STXBP6, CHI3L1
TCGA.04.1652.01A.01R.0582.01	22	CD38, ZNF324, ZFP36L2, SLC12A8, MICAL3, RPL10L, IGHD, KIRREL, TRIB2, PPFIBP1, IGHM, TCF7, RGS1, PNOC, GSTT1, SPOCK2, HRH1, STXBP6, PLEKHF1, ATHL1, IGKC, CHI3L1
TCGA.04.1654.01A.02R.0653.01	29	PBXIP1, C1orf54, REPS2, TCF7, FOSB, PTPRG, IFI44L, PIK3IP1, NCF2, LAMP3, FCGR2B, GPC4, PLEKHF1, HLA-DQA1, WNT7A, FZD2, SPAG4, APOBEC3G, RGS1, TRIB2, APOL6, IL4R, CXCL10, GSTT1, MMP9, DUSP2, CCL20, STXBP6, CHI3L1
TCGA.04.1655.01A.01R.0564.01	31	MAP4K1, RPL10L, BACH2, GPR19, BCL7A, GPC4, QPCT, TCF7, PPFIBP1, DUSP2, DACH1, RYR1, VILL, APOBEC3G, SLC12A8, STXBP6, FZD3, SMPDL3B, PBXIP1, FZD2, EGR2, GSTT1, PTPRG, ATHL1, TSHR, CHI3L1, TRIB2, SPOCK2, CCND2, PNOC, FOSB
TCGA.09.0364.01A.02R.0362.01	34	ZNF135, ZNF222, CDH12, ZNF324, CHI3L1, MANEA, RYR1, RRP9, RPL10L, CYP27A1, BRAF, PASK, GPR19, C1orf54, ZFP36L2, PTPRG, TCF7, CDC25A, HNMT, SLC12A8, ZNF165, GSTT1, CD69, KIRREL, BCL7A, PLA1A, TRIB2, FZD3, PPFIBP1, DPP4, FZD2, CCND2, SPOCK2, DACH1
TCGA.09.0365.01A.02R.0362.01	28	CD3G, HIST1H2AE, CREB5, FRMD4A, VILL, ADAM28, QPCT, ADAMTS3, DUSP2, HIST1H2BG, TCF7, SKAP1, SPOCK2, MAP4K1, CD22, COL8A2, CYP27A1, FZD2, PBXIP1, TRIB2, PNOC, FZD3, GPC4, DACH1, CCND2, ATHL1, C1orf54, CHI3L1
TCGA.09.0366.01A.01R.0362.01	30	ADAMDEC1, CCL13, SAMSN1, CCL20, VILL, ACP5, C1orf54, IL1B, SPAG4, AIF1, CCL18, NCF2, STXBP6, APOBEC3G, RSAD2, MMP9, HAL, C3AR1, VNN2, TRIB2, TREM2, LY86, IFI44L, CHI3L1, RGS1, HLA-DQA1, MS4A6A, FCGR2B, RNASE6, CXCL10
TCGA.09.0367.01A.01R.0362.01	37	CCR7, LTC4S, NCF2, APOL6, ZFP36L2, HIST1H2BG, C11orf80, FCGR2B, C3AR1, AIF1, WNT7A, TCF7, RPL10L, SPAG4, BST1, AQP9, TRIB2, VNN1, BANK1, RNASE6, SKAP1, HIST1H2AE, MS4A6A, RSAD2, PLEKHF1, PTGER2, CXCL9, HPSE, SPOCK2, STXBP6, GSTT1, CCL20, GPC4, HLA-DQA1, PNOC, CXCL10, CHI3L1
TCGA.09.0369.01A.01R.0362.01	34	MYB, CHI3L2, PPFIBP1, ZNF135, RPL10L, AIF1, CCL18, C3AR1, PBXIP1, TCF7, TRAF4, ZNF324, BCL7A, KIRREL, NCF2, FOSB, LEF1, SMPDL3B, HIST1H2BG, TNFAIP6, GPR19, SPOCK2, PNOC, DUSP2, MMP9, MS4A6A, HIST1H2AE, GSTT1, FZD3, C1orf54, CHI3L1, GPC4, FZD2, TRIB2
TCGA.09.1659.01B.01R.0538.01	23	STXBP6, CXCL11, PLEKHF1, ADAM28, RPL10L, DACH1, HIST1H2BG, ATHL1, FZD3, PTPRG, RSAD2, HIST1H2AE, GSTT1, BIRC3, TRIB2, CCL20, APOBEC3G, RGS1, IFI44L, CHI3L1, CXCL10, PNOC, HLA-DQA1
TCGA.09.1661.01B.01R.0538.01	45	P2RY2, PLEKHF1, KLRF1, RPL10L, PLA2G7, GPC4, SLC12A8, PNOC, PIK3IP1, WNT7A, GPR1, HNMT, IFI44L, STXBP6, C1orf54, REPS2, ZFP36L2, FZD3, FOSB, MAP9, HIST1H2AE, SMPDL3B, KIRREL, PLA1A, ST3GAL6, TCF7, HRH1, LEF1, PBXIP1, CYP27A1, LAMP3, BIRC3, SKAP1, GSTT1, PPFIBP1, SPOCK2, TRIB2, FZD2, COL8A2, PTPRG, DPP4, DACH1, LTB, CHI3L1, UGT2B17
TCGA.09.1662.01A.01R.0538.01	33	ADAM28, SLC15A3, PTGER2, RPL10L, TCF7, LIME1, C3AR1, ST3GAL6, PTPRG, APOBEC3G, MS4A6A, SLC12A8, CHI3L1, APOL3, ACP5, QPCT, CXCL10, DACH1, HRH1, NCF2, BIRC3, FZD3, MMP9, ADAMDEC1, FCGR2B, PNOC, GSTT1, DPP4, SPOCK2, HLA-DQA1, TRIB2, CCL20, LTB
TCGA.09.1664.01A.01R.0582.01	31	IL4R, C1orf54, CD19, CA8, VILL, PLEKHF1, ST3GAL6, CD22, NCF2, BCL7A, PTPRG, ATHL1, MMP9, MAK, PASK, RGS1, HRH1, FZD3, DACH1, CXCL10, TCF7, APOBEC3G, SPAG4, GSTT1, SKAP1, ADAM28, CCL20, TRIB2, MYB, CHI3L1, STXBP6
TCGA.09.1665.01B.01R.0538.01	23	LEF1, TCF7, HPSE, LAMP3, HLA-DQA1, MAGEA11, MS4A6A, VILL, CCR7, MAP9, FZD3, SKAP1, RGS1, CCL22, CXCL11, IGKC, PPFIBP1, RSAD2, PTPRG, CHI3L1, STXBP6, IFI44L, CXCL10
TCGA.09.1666.01A.01R.0538.01	55	ZFP36L2, CD40, CCR5, ACP5, HPSE, SKAP1, LY86, BCL2A1, AIF1, CXCL13, APOL6, STXBP6, CYP27A1, WNT5B, SAMSN1, MYB, C3AR1, HLA-DOB, TXK, ADAM28, COL8A2, RGS1, LEF1, TNFAIP6, C1orf54, BANK1, GAL3ST4, CCND2, TCF7, LTC4S, NCF2, CCR7, PPFIBP1, EBI3, APOL3, FZD3, RNASE6, SLC12A8, GSTT1, CCL19, CCL20, MS4A6A, FCGR2B, TRIB2, CHI3L1, CXCL11, GPC4, APOBEC3G, CXCL9, LAMP3, PNOC, AQP9, RSAD2, CXCL10, IFI44L
TCGA.09.1667.01C.01R.0538.01	57	MARCO, AQP9, DUSP2, DACH1, ZFP36L2, CA8, GZMA, KYNU, CYP27B1, CD38, CD40, BST1, PNOC, APOL6, FZD2, TNFAIP6, ICA1, CCL4, C3AR1, SKAP1, PLA2G7, PPFIBP1, BCL2A1, C1orf54, SMPDL3B, SLC12A8, MAP9, TRIB2, CCR7, PTPRG, ST3GAL6, CXCL11, PIK3IP1, GNLY, EBI3, HPSE, NCF2, PLEKHF1, MS4A6A, LAMP3, RGS1, CXCL13, FCGR2B, CCL19, CCL20, FZD3, APOBEC3G, GSTT1, MMP12, RSAD2, CXCL9, IGKC, IFI44L, STXBP6, HLA-DQA1, C…
TCGA.09.1668.01B.01R.0538.01	43	BCL2A1, HHEX, SAMSN1, ST3GAL6, C3AR1, SMPDL3B, PPFIBP1, SELL, SLC12A8, HLA-DOB, MAP9, CD69, APOL6, TRIB2, PTPRG, C1orf54, GPC4, FZD2, QPCT, ACP5, ZNF165, BIRC3, FZD3, ZFP36L2, DUSP2, NCF2, APOBEC3G, MS4A6A, STXBP6, IGKC, RSAD2, MMP12, CXCL11, CHI3L1, IFI44L, HLA-DQA1, LAMP3, RGS1, CXCL9, CCL20, PNOC, FOSB, CXCL10
TCGA.09.1669.01A.01R.0538.01	40	IFI44L, GPR19, CD22, C3AR1, MANEA, LAMP3, SLC12A8, RPL10L, CCL18, TCF7, COL8A2, CD27, CXCL11, ADAMTS3, MS4A6A, BCL7A, NCF2, GSTT1, FCGR2B, BRAF, PTPRG, C1orf54, CD38, IGHM, SPOCK2, TRIB2, CXCL13, APOBEC3G, RGS1, FZD3, IGHD, DACH1, HLA-DQA1, STXBP6, CHI3L1, PNOC, MYB, CXCL9, CXCL10, IGKC
TCGA.09.1670.01A.01R.0564.01	41	CCR5, RPL10L, MMP9, PPFIBP1, ZFP36L2, TCF7, NCF2, PNOC, SMPDL3B, LTC4S, SLC12A8, APOL6, SKAP1, REPS2, GAL3ST4, ST3GAL6, PLEKHF1, CLEC7A, GPC4, EMR1, PTPRG, C1orf54, IL1B, FCGR2B, C3AR1, TREM2, HPSE, LY86, RSAD2, LAMP3, AQP9, HLA-DQA1, SPOCK2, APOBEC3G, MS4A6A, RNASE6, CA8, RGS1, CXCL10, IFI44L, CHI3L1
TCGA.09.1672.01A.01R.0564.01	34	HAL, NCF2, CXCL10, SLC12A8, DACH1, MAP9, C3AR1, TGM5, SKAP1, TCF7, PNOC, PBXIP1, PTPRG, WNT7A, STXBP6, APOL6, FCGR2B, LY86, C1orf54, ST3GAL6, HRH1, IL4R, RNASE6, PIK3IP1, MS4A6A, ADAM28, APOBEC3G, FZD3, SPOCK2, TRIB2, QPCT, VILL, GSTT1, CHI3L1
TCGA.09.1673.01A.01R.0564.01	42	FZD3, PBXIP1, TRIB2, NCF2, SLC12A8, VILL, KIRREL, PPFIBP1, UGT2B17, MMP9, EPN2, FCGR2B, MAP9, RNASE6, DUSP2, LAMP3, LEF1, PLEKHF1, CYP27A1, HLA-DQA1, C1orf54, FZD2, PNOC, HPSE, LTC4S, TXK, MS4A6A, DSC1, CA8, AQP9, GSTT1, RSAD2, PTPRG, DACH1, CD22, CCND2, MAGEA11, CXCL10, RGS1, IFI44L, SPOCK2, CHI3L1
TCGA.09.1674.01A.01R.0564.01	55	GAL3ST4, SPOCK2, TRAF4, AIM2, SKAP1, FOSB, EPN2, CYP27A1, BCL7A, MAP9, ICA1, CDC25A, SLC12A8, RYR1, PPFIBP1, MANEA, PASK, ST3GAL6, BACH2, MAP4K1, TCF7, EGR2, RCAN3, SPAG4, QPCT, SMPDL3B, C1orf54, CDH12, LEF1, CXCL10, CD22, GSTT1, IFI44L, CR2, CXorf57, ADAMTS3, HOXA1, KIRREL, MYB, DUSP2, MAGEA11, ZNF222, GPC4, DACH1, PTPRG, ZNF165, FZD3, TRIB2, DSC1, CA8, GPR19, FZD2, CCND2, STXBP6, PNOC
TCGA.09.1675.01B.01R.0564.01	40	DUSP2, PBXIP1, SLC12A8, ZFP36L2, CD22, FZD2, BCL7A, PLEKHF1, SPOCK2, VILL, SMPDL3B, REPS2, CCND2, MYB, RGS1, CYP27A1, RPL10L, TCF7, APOBEC3G, TRIB2, PTPRG, ADAM28, PIK3IP1, GPC4, ST3GAL6, C1orf54, FZD3, IFI44L, PNOC, DACH1, HRH1, LTC4S, STXBP6, CD69, GSTT1, CXCL10, CCL20, HLA-DQA1, AQP9, CHI3L1
TCGA.09.2043.01A.01R.0709.01	37	GPC4, AIF1, SAMSN1, CXCL3, MNDA, TREM2, RNASE6, PLEKHF1, VILL, CDH12, DACH1, C3AR1, PLA1A, CLC, HIST1H2AE, LY86, GSTT1, SLC12A8, CYP27A1, PNOC, FCGR2B, IFI44L, ST3GAL6, SKAP1, C1orf54, SPAG4, BIRC3, HLA-DQA1, MS4A6A, HRH1, RGS1, PTGER2, STXBP6, CHI3L1, APOBEC3G, CXCL10, CCL20
TCGA.09.2044.01B.01R.0709.01	54	MNDA, RPL10L, SMPDL3B, GAL3ST4, CCR7, TCF7, ST3GAL6, MAP4K1, EBI3, CXCL13, LRMP, KIRREL, BMP2K, CLEC7A, FZD2, PPFIBP1, LAMP3, RRP9, FZD3, MAP9, SLC12A8, SAMSN1, NCF2, GPR19, CCL19, CXCL11, C3AR1, GPC4, SPAG4, IGKC, IL1B, ADAMDEC1, LY86, RNASE6, GSTT1, TREM2, C1orf54, SKAP1, LTB, MYB, RSAD2, MS4A6A, PTPRG, FCGR2B, APOBEC3G, CDH12, IFI44L, STXBP6, HPSE, RGS1, CCL20, CHI3L1, CXCL10, PNOC
TCGA.09.2045.01A.01R.0709.01	52	PBXIP1, RRP9, SPOCK2, HRH1, CYP27A1, PLA2G7, LY86, TCF7, APOL6, PIK3IP1, SKAP1, FCGR2B, C1orf54, ZFP36L2, BCL7A, PLEKHF1, ACP5, PNOC, ADAM28, PPFIBP1, RGS1, ST3GAL6, APOBEC3G, VILL, ADAMDEC1, PTPRG, QPCT, KIRREL, SLC12A8, C3AR1, REPS2, DACH1, NCF2, BST1, MYB, PTGER2, ATHL1, ST6GALNAC4, TRPM4, FZD3, MS4A6A, RNASE6, MMP9, GSTT1, STXBP6, CXCL11, LAMP3, RSAD2, TRIB2, CXCL10, CHI3L1, IFI44L
TCGA.09.2048.01A.01R.0709.01	45	BARX2, TRAF4, CCL20, RPL10L, HLA-DQA1, FCGR2B, PNOC, MANEA, RRP9, REPS2, ICA1, TCF7, EPN2, GPR19, CYP27A1, IL1A, PBXIP1, CXCL10, TRIB2, GPC4, ST3GAL6, MAP9, C1orf54, MS4A6A, BCL7A, PTPRG, LEF1, BST1, ZNF165, GSTT1, MYB, SMPDL3B, SPOCK2, SLC12A8, KIRREL, ADAMTS3, DSC1, HIST1H2AE, FZD3, HIST1H2BG, SKAP1, DACH1, CHI3L1, FZD2, UGT2B17
TCGA.09.2049.01D.01R.0709.01	41	NFE2, CA8, ST3GAL6, SLC12A8, MANEA, GPR19, SKAP1, TCF7, PLEKHF1, BRAF, FOSB, DUSP2, MAK, PLA1A, BCL7A, GPC4, MAP9, KIRREL, HIST1H2BG, PDK1, ATHL1, CCND2, RPL10L, COL8A2, ADAM28, APOBEC3G, VILL, GSTT1, SPOCK2, STXBP6, HIST1H2AE, TRIB2, CYP27A1, SPAG4, MAGEA11, PBXIP1, FZD3, C1orf54, CHI3L1, DACH1, PNOC
TCGA.09.2050.01A.01R.0709.01	52	HLA-DQA1, FCGR2B, ZFP36L2, CD22, WNT7A, BCL7A, RYR1, PPFIBP1, MS4A6A, PBXIP1, COL8A2, RGS1, HIST1H2AE, RCAN3, TCF7, HHEX, ACP5, CDA, CD69, LEF1, KIRREL, TRIB2, SLC12A8, DUSP2, PTPRG, REPS2, MMP12, FZD2, GSTT1, DACH1, WNT5B, GPR19, CCL20, ZNF165, PNOC, LTB, RSAD2, GPC4, IFI44L, PLEKHF1, SPAG4, APOBEC3G, MAGEA11, SPOCK2, FZD3, LAMP3, SMPDL3B, PDK1, CHI3L1, CA8, CXCL10, STXBP6
TCGA.09.2051.01A.01R.0709.01	62	GAL3ST4, VNN2, APOL3, CCL7, TCF7, ZNF165, LTC4S, CA8, IL4R, CCL20, PTGER2, CCR5, DUSP2, NCF2, NOD2, EBI3, CLEC7A, CCR7, KLRF1, HLA-DOB, HPSE, APOBEC3A, FZD3, RYR1, TRIB2, ADAMDEC1, LIME1, FCGR2B, LY86, GNLY, CCL19, APOL6, PNOC, C1orf54, C3AR1, VNN1, SLC15A3, CXCL9, HIST1H2BG, IGKC, HIST1H2AE, GPC4, EAF2, MYB, RGS1, SLC12A8, ATHL1, PPFIBP1, GPR19, PLEKHF1, GSTT1, STXBP6, RNASE6, CXCL11, APOBEC3G, …
TCGA.09.2053.01C.01R.0668.01	40	GPR19, ST3GAL6, ZNF165, MS4A6A, FCGR2B, MMP12, CCL19, CCL5, REPS2, C1orf54, PPFIBP1, RYR1, FZD3, SMPDL3B, UGT2B17, RSAD2, MAP9, ADAMDEC1, SPOCK2, TCF7, GSTT1, CCL18, CD22, SLC12A8, CXCL13, LTB, PLEKHF1, FZD2, NCF2, TRIB2, APOBEC3G, HLA-DQA1, SLC12A1, LAMP3, CXCL10, PNOC, CXCL9, IFI44L, CHI3L1, IGKC
TCGA.09.2054.01A.01R.0668.01	43	NCF2, RNASE6, GAL3ST4, LY86, ST3GAL6, BCL7A, CXCL9, RGS1, PLEKHF1, CD22, CYP27A1, APOBEC3G, CD4, C3AR1, WNT5B, MAP9, CA8, IFI44L, GSTT1, FOSB, HOXA1, SLC12A1, FZD3, CXCL10, SLC12A8, DACH1, KIRREL, GPR19, TRIB2, ADAM28, PTPRG, DUSP2, HIST1H2AE, MS4A6A, PNOC, COL8A2, CCND2, SPAG4, C1orf54, CHI3L1, GPC4, FZD2, IGKC
TCGA.09.2055.01B.01R.0709.01	55	GPC4, FCGR2B, RENBP, MYB, SMPDL3B, ZNF165, PIK3IP1, PBXIP1, BCL7A, PTPRG, RNASE6, CYP27A1, VNN2, TNFAIP6, LY86, RRP9, CCR7, EBI3, CLEC7A, HLA-DOB, REPS2, DUSP2, CXCL13, RGS1, ST3GAL6, TRIB2, CCL19, SLC12A8, NOD2, PLEKHF1, FZD2, LAMP3, APOBEC3G, IGHD, MS4A6A, CD38, APOL6, KYNU, C1orf54, DPP4, IGHM, BST1, FZD3, ACP5, HIST1H2AE, NCF2, RSAD2, GSTT1, STXBP6, SPAG4, CXCL10, CHI3L1, IFI44L, QPCT, PLA1A
TCGA.09.2056.01B.01R.0668.01	41	CCR7, HCK, FZD2, GPC4, SELL, LY86, CXCL9, SMPDL3B, CCL19, C1orf54, CCL5, TRAF4, IFI44L, RPL10L, SLC12A8, BST1, SKAP1, MYB, NCF2, SLC2A6, FZD3, SPOCK2, CD70, IL1B, PTGER2, NFE2, RNASE6, APOBEC3G, MS4A6A, PLEKHF1, FCGR2B, TRIB2, HLA-DQA1, CCL4, TNFAIP6, CCL20, CXCL10, RGS1, QPCT, VNN1, CHI3L1
TCGA.10.0925.01B.01R.0653.01	36	RRP9, PLEKHF1, FZD2, REPS2, IL7, RPL10L, CD22, MICAL3, FZD3, HLA-DOB, IFI44L, ZNF165, LEF1, PBXIP1, RGS1, MMP9, MAK, QPCT, TRIB2, STXBP6, SKAP1, BST1, MYB, CYP27A1, TCF7, GSTT1, ST3GAL6, SLC12A8, APOBEC3G, MAP9, HRH1, DUSP2, HLA-DQA1, FOSB, TREM1, CHI3L1
TCGA.10.0926.01A.01R.0404.01	53	PLA2G7, IL4R, CCR7, KLRF1, ST6GALNAC4, CDC25A, HSPA6, MYB, CYP27A1, SPAG4, BCL7A, NCF2, HLA-DQA1, GAL3ST4, ACP5, ICA1, HRH1, ZNF165, RPL10L, EPN2, RRP9, PPFIBP1, TNFAIP6, TRAF4, C5AR1, RGS1, TREM1, GPR19, PTPRG, PBXIP1, CA8, GPC4, SMPDL3B, LEF1, KIRREL, APOBEC3G, C1orf54, GSTT1, SLC12A8, TCF7, ADAMTS3, MAP9, FZD3, TRIB2, SPOCK2, DACH1, FOSB, FZD2, EGR2, CHI3L1, DUSP2, CCND2, PNOC
TCGA.10.0927.01A.02R.0404.01	42	MAP4K1, EPN2, KIRREL, HLA-DQA1, CA8, GPR19, PLEKHF1, PBXIP1, MAP9, PLA2G7, ZFP36L2, CYP27A1, PPFIBP1, RPL10L, EGR2, CD4, ADAM28, SMPDL3B, RYR1, LTC4S, SLC12A8, APOBEC3G, COL8A2, SPAG4, TCF7, PTPRG, SKAP1, IFI44L, SPOCK2, C1orf54, HIST1H2BG, IGKC, TRIB2, FOSB, FZD2, CCND2, CHI3L1, FZD3, HIST1H2AE, GPC4, DACH1, PNOC
TCGA.10.0928.01A.02R.0404.01	52	KIRREL, BANK1, CYP27A1, MAP4K1, PDK1, LTB, LEF1, GPR19, SPAG4, PIK3IP1, PBXIP1, ST6GALNAC4, CXCL10, FZD2, HIST1H2BG, C11orf80, MICAL3, HPSE, ST3GAL6, SKAP1, SMPDL3B, SPOCK2, BIRC3, ACP5, HLA-DQA1, RPL10L, ZFP36L2, ZNF165, C1orf54, DUSP2, TCF7, CXCL5, PLEKHF1, IFI44L, VILL, CXCL3, DACH1, MYB, SLC12A8, PPFIBP1, APOBEC3G, GSTT1, MAP9, GPC4, CCL20, CDH12, FZD3, LAMP3, IL1B, PNOC, CHI3L1, STXBP6
TCGA.10.0930.01A.02R.0404.01	30	C3AR1, WNT7A, C5AR1, SLAMF8, FCGR2B, PPFIBP1, BRAF, C1orf54, RGS1, PNOC, CCL4, GNLY, ADAMDEC1, HCK, MYB, UGT2B17, DPP4, QPCT, IL4R, CXCL9, FOSB, SLC12A8, CHI3L1, CCL5, MMP12, ST3GAL6, HRH1, LTB, BIRC3, CD69
TCGA.10.0931.01A.01R.0404.01	45	BCL7A, APOL3, VNN1, REPS2, C1orf54, RRP9, DHX58, CYP27A1, HPSE, PLEKHF1, QPCT, MMP9, KIAA0754, BRAF, BIRC3, LEF1, PPFIBP1, CCND2, ZNF165, LRMP, SLC15A3, HLA-DQA1, FZD3, RPL10L, TCF7, HIST1H2AE, IL4R, SLC12A8, CCL20, RSAD2, ZFP36L2, ATHL1, MAGEA11, STXBP6, ST3GAL6, SKAP1, RGS1, APOBEC3G, FOSB, CXCL10, DUSP2, MYB, EGR2, IFI44L, CHI3L1
TCGA.10.0933.01A.01R.0404.01	17	GPC4, RYR1, SLC12A8, ZNF165, CHI3L1, SPOCK2, APOBEC3G, TCF7, C1orf54, LEF1, CXCL10, RSAD2, DACH1, FZD2, WNT5B, IFI44L, LAMP3
TCGA.10.0934.01A.02R.0404.01	37	PTPRG, TNFRSF11A, PLEKHF1, ICA1, SMPDL3B, PPFIBP1, RRP9, C1orf54, HNMT, SPAG4, FZD2, CRISP3, TCF7, RPL10L, DGKA, ST3GAL6, FOSB, TRAF4, IL4R, WNT7A, PBXIP1, ZNF165, VILL, BST1, HIST1H2BG, FRK, REPS2, FZD3, HIST1H2AE, GSTT1, ST6GALNAC4, MAP9, SLC12A8, TRPM4, CHI3L1, DPP4, VNN1
TCGA.10.0935.01A.02R.0404.01	23	MAP9, IGKC, PLEKHF1, VILL, C1orf54, PBXIP1, TCF7, SPOCK2, SPAG4, SLC12A8, RGS1, TRIB2, PPFIBP1, ADAM28, APOBEC3G, PTPRG, GSTT1, FZD2, WNT7A, FZD3, CHI3L1, PNOC, DACH1
TCGA.10.0936.01A.01R.0404.01	39	HPSE, RPL10L, GPC4, CD40, APOL6, LIME1, DUSP2, IL4R, PTPRG, MICAL3, SKAP1, SPOCK2, CCL19, ATHL1, RRP9, FZD2, SLC15A3, ZNF165, FZD3, VNN3, TCF7, BIRC3, RGS1, STXBP6, LTC4S, GSTT1, MAGEA11, PLEKHF1, MYB, LAMP3, VNN1, RSAD2, APOBEC3G, MAP9, IGKC, HLA-DQA1, CXCL10, IFI44L, CHI3L1
TCGA.10.0937.01A.02R.0404.01	42	CCL5, GPR19, SAMSN1, PNOC, GAL3ST4, LTC4S, BRAF, QPCT, MICAL3, STXBP6, RGS1, SLC12A8, CCL18, TCF7, C3AR1, MMP9, C1orf54, ZNF165, RPL10L, APOL6, ST6GALNAC4, MS4A6A, MYB, RYR1, CCL20, MAK, SLC15A3, NCF2, PLEKHF1, RNASE6, PTGER2, GSTT1, SPOCK2, VNN1, FZD3, APOBEC3G, RSAD2, HLA-DQA1, LAMP3, IFI44L, CXCL10, CHI3L1
TCGA.10.0938.01A.02R.0404.01	28	EGR2, REPS2, PPFIBP1, GSTT1, ADAMTS3, CDH12, HIST1H2AE, TCF7, ZNF165, RSAD2, GPR19, TRIB2, MAK, PASK, FZD2, SKAP1, MAGEA11, GPC4, APOBEC3G, FOSB, MAP9, FZD3, DACH1, IFI44L, MYB, ATHL1, CXCL10, CHI3L1
TCGA.13.0714.01A.01R.0362.01	30	AIF1, TRPM4, C3AR1, PPFIBP1, FZD3, VNN1, RPL10L, SPOCK2, PLEKHF1, BRAF, NCF2, CXCL9, DACH1, MS4A6A, C1orf54, LIME1, FZD2, HPSE, HLA-DQA1, TCF7, WNT7A, PTPRG, TRIB2, CXCL10, IGKC, SLC12A8, GSTT1, PNOC, HRH1, CHI3L1
TCGA.13.0717.01A.01R.0362.01	45	COL8A2, NCF2, MYB, CDC25A, PIK3IP1, SLC12A8, HSPA6, HRH1, RRP9, RPL10L, TCF7, ZFP36L2, ZNF324, FZD2, C1orf54, CYP27A1, RGS1, ARHGAP22, TYR, LAMP3, SKAP1, PPFIBP1, AQP9, PTPRG, BCL7A, KIRREL, HIST1H2BG, PLA2G7, ST3GAL6, SMPDL3B, PBXIP1, GSTT1, EGR2, FZD3, MAP4K1, TRAF4, TRIB2, CHI3L2, SPOCK2, HIST1H2AE, DUSP2, GPC4, CHI3L1, PNOC, FOSB
TCGA.13.0720.01A.01R.0362.01	38	ZFP36L2, STXBP6, C1orf54, MYB, FOSB, TNFSF14, APOL6, CXCL3, LTC4S, PPFIBP1, ICA1, DUSP2, VNN3, VNN2, SLC12A8, RGS1, ADAM28, FZD3, SKAP1, IGKC, TCF7, ST6GALNAC4, APOBEC3G, AQP9, SPOCK2, LAMP3, ATHL1, QPCT, GPC4, CRISP3, RSAD2, TRIB2, CCL20, IFI44L, VNN1, CXCL10, BIRC3, CHI3L1
TCGA.13.0723.01A.02R.0362.01	31	VNN2, RNASE6, IGHD, TRIB2, PNOC, IRF8, MMP12, C1orf54, HIST1H2AE, CD40, FCGR2B, GPC4, MS4A6A, TNFAIP6, GSTT1, CXCL13, CCR7, EBI3, APOBEC3G, PLEKHF1, RSAD2, CCL19, STXBP6, LAMP3, MMP9, IFI44L, CXCL9, CHI3L1, HLA-DQA1, IGKC, CXCL10
TCGA.13.0724.01A.01R.0362.01	22	BRAF, VNN1, DUSP2, LAMP3, TCF7, REPS2, CXCL10, IFI44L, MAP4K1, SPOCK2, PNOC, C1orf54, PPFIBP1, MYB, STXBP6, SLC12A8, GSTT1, RGS1, PLEKHF1, ZFP36L2, MAGEA11, CHI3L1
TCGA.13.0725.01A.01R.0362.01	23	SELL, MYB, HLA-DQA1, C1orf54, FZD3, RSAD2, TCF7, SLC12A8, APOBEC3G, GPC4, RNASE6, SPOCK2, HPSE, GSTT1, STXBP6, IFI44L, IGKC, MS4A6A, LAMP3, CHI3L1, RGS1, AQP9, CXCL10
TCGA.13.0726.01A.01R.0362.01	67	FZD2, RYR1, SMPDL3B, EPHA1, FZD3, FCGR2B, BRAF, CDC25A, TRPM4, CXCL9, ICA1, ZNF165, KIRREL, HIST1H2BG, RRP9, RNASE6, EPN2, KIAA0754, ST3GAL6, PBXIP1, RPL10L, MICAL3, SLC2A6, LEF1, APOBEC3G, LTC4S, PTGER2, DGKA, MS4A6A, SKAP1, CYP27A1, PLEKHF1, BANK1, IL2RB, HIST1H2AE, REPS2, BST1, C11orf80, MAP9, PIK3IP1, SPAG4, IL7R, APOL3, TCF7, WNT7A, RGS1, HRH1, IL4R, APOL6, C1orf54, RSAD2, SLC12A8, HLA-DQA1,…
TCGA.13.0727.01A.01R.0362.01	35	CXCL10, RSAD2, RPL10L, C1orf54, LIME1, SLC12A8, AIF1, PBXIP1, ZFP36L2, NCF2, PLEKHF1, TREM2, SKAP1, FZD2, FCGR2B, MMP9, PPFIBP1, TCF7, ATHL1, TRIB2, MYB, SMPDL3B, RNASE6, HRH1, RYR1, IFI44L, FZD3, LAMP3, GSTT1, MS4A6A, AQP9, RGS1, SPOCK2, PNOC, CHI3L1
TCGA.13.0730.01A.01R.0362.01	51	MS4A6A, DUSP2, SLC12A8, BCL7A, FZD3, C3AR1, REPS2, CCL18, CDA, ZFP36L2, CCL5, APOBEC3G, ZNF222, RGS1, BACH2, HCK, PBXIP1, HOXA1, KLRK1, GPR19, DACH1, EAF2, PPFIBP1, ACP5, PTPRG, MAP4K1, RPL10L, TCF7, CA8, WNT5B, NCF2, SPOCK2, IGKC, RYR1, CYP27A1, FRMD4A, STXBP6, LAMP3, HLA-DQA1, COL8A2, CXCL10, C1orf54, PNOC, FZD2, GPC4, PLEKHF1, CCND2, RSAD2, TRIB2, CHI3L1, IFI44L
TCGA.13.0751.01A.01R.0362.01	39	IRF8, EPN2, PTPRG, PBXIP1, HNMT, CD22, GAL3ST4, C1orf54, RRP9, APOL6, IL4R, RPL10L, REPS2, TCF7, LTC4S, SLC12A8, AQP9, P2RY2, FZD3, VILL, HRH1, ST3GAL6, STXBP6, MYB, ZFP36L2, CYP27A1, RGS1, GSTT1, ATHL1, BIRC3, PLEKHF1, CRISP3, LAMP3, CXCL10, IFI44L, FOSB, PNOC, DUSP2, CHI3L1
TCGA.13.0755.01A.01R.0362.01	23	RPL10L, APOL6, MAGEA11, HLA-DQA1, GPC4, RSAD2, SPOCK2, CCR7, HPSE, GSTT1, C1orf54, BIRC3, RGS1, CCL22, STXBP6, MS4A6A, CHI3L1, CCL20, APOBEC3G, HIST1H2AE, CXCL11, IFI44L, CXCL10
TCGA.13.0757.01A.01R.0362.01	29	PDK1, SMPDL3B, DACH1, SKAP1, PLEKHF1, PPFIBP1, STXBP6, RNASE6, SPOCK2, MS4A6A, HRH1, SLC12A8, TCF7, COL8A2, DUSP2, FOSB, ST3GAL6, RSAD2, IFI44L, FZD2, RGS1, C1orf54, CHI3L1, LAMP3, CA8, CXCL10, IGKC, SPAG4, PNOC
TCGA.13.0758.01A.01R.0362.01	46	HIST1H2BG, KIRREL, AIF1, AQP9, CYP27B1, REPS2, IL4R, CLEC7A, TNFAIP6, CCR5, SMPDL3B, CD40, PTPRG, LY86, CXCL9, TCF7, CCL4, BRAF, SLC12A8, SPAG4, PLEKHF1, C3AR1, CCR7, EBI3, HPSE, C1orf54, ST6GALNAC4, HIST1H2AE, MAP9, APOL6, SPOCK2, CCL19, RGS1, STXBP6, RNASE6, MS4A6A, RSAD2, CXCL11, FZD3, GSTT1, APOBEC3G, PNOC, LAMP3, IFI44L, CHI3L1, CXCL10
TCGA.13.0761.01A.01R.0362.01	29	SLC12A8, CCL19, IL4R, ZNF165, CCL20, SPAG4, PTPRG, IL1B, ADAMDEC1, NCF2, FCGR2B, GSTT1, MMP12, RSAD2, RGS1, STXBP6, IFI44L, LAMP3, SPOCK2, EGR2, HRH1, CHI3L1, TRIB2, MMP9, DUSP2, PNOC, WNT7A, CXCL10, FOSB
TCGA.13.0762.01A.01R.0362.01	31	EPN2, HIST1H2BG, CCND2, KIRREL, FZD3, SLC12A8, TRAF4, WNT7A, NFE2, RPL10L, APOBEC3G, LTB, CA8, PBXIP1, TCF7, SPAG4, LEF1, PPFIBP1, DACH1, HIST1H2AE, MAP4K1, TRIB2, PTPRG, MMP9, MAGEA11, IL4R, ST3GAL6, GSTT1, PNOC, STXBP6, CHI3L1
TCGA.13.0764.01A.03R.0362.01	57	KYNU, CXCL11, PIK3IP1, WNT5B, CXCL13, RRP9, CDC25A, NCF2, SLC15A3, SPOCK2, ICA1, BCL2A1, RSAD2, CCL4, DHX58, PTPRG, MICAL3, PNOC, GPC4, CD40, ZNF165, HIST1H2AE, HLA-DOB, APOL6, FZD2, PRF1, MAP4K1, CRISP3, DUSP2, GPR19, RNASE6, SKAP1, CYP27A1, GNLY, TNFAIP6, CCR7, MYB, EBI3, SLC12A8, PLEKHF1, APOBEC3G, BMP2K, RYR1, IL2RB, CCL19, MS4A6A, CCL5, IGKC, HLA-DQA1, MAGEA11, GSTT1, STXBP6, IFI44L, LAMP3, …
TCGA.13.0765.01A.01R.0362.01	22	ADAMDEC1, CXCL5, BCL2A1, IGSF6, APOL6, RGS1, PLEKHF1, SPAG4, CCL20, CYP27A1, HIST1H2BG, PLA2G7, HIST1H2AE, ACP5, CHI3L2, NCF2, BIRC3, SPOCK2, PTGER2, PNOC, MMP9, CHI3L1
TCGA.13.0766.01A.02R.0362.01	31	GPC4, IL4R, LEF1, C1orf54, RGS1, CYP27A1, TCF7, CCL20, ZNF165, EBI3, APOBEC3G, DUSP2, MMP9, HLA-DQA1, AQP9, PLEKHF1, CCR7, TRPM4, SPAG4, RSAD2, CCL22, GSTT1, SPOCK2, SLC12A8, PNOC, IFI44L, STXBP6, CCND2, LAMP3, CHI3L1, CXCL10
TCGA.13.0768.01A.01R.0362.01	51	BIRC3, PPFIBP1, C3AR1, CYP27B1, KYNU, SLAMF1, BCL2A1, COL8A2, NCF2, MAP4K1, GZMA, CCL18, IRF8, MMP12, KLRB1, TNFAIP6, RYR1, ADAMDEC1, RNASE6, CD38, HPSE, GSTT1, CD40, GZMK, SLAMF8, APOL6, PLEKHF1, IL2RB, CD3D, LAMP3, CCR5, RSAD2, CCR7, EBI3, GZMB, C1orf54, SLC12A8, HLA-DQA1, CCL19, CD2, STXBP6, RGS1, CCL5, APOBEC3G, MS4A6A, IFI44L, CXCL13, IGKC, CXCL10, CHI3L1, CXCL9
TCGA.13.0791.01A.01R.0362.01	17	APOBEC3G, SPOCK2, FZD3, MYB, MMP9, CCR7, SLC12A8, LAMP3, RSAD2, PNOC, RGS1, STXBP6, CCL22, MAP4K1, IFI44L, CXCL10, CHI3L1
TCGA.13.0792.01A.01R.0362.01	25	BANK1, SMPDL3B, SLC15A3, CXCL9, NCF2, PLEKHF1, MMP12, TRIB2, HLA-DOB, ST3GAL6, TNFAIP6, EBI3, CCR7, APOL3, CCL19, CXCL13, APOL6, RSAD2, CHI3L1, GZMB, APOBEC3G, LAMP3, IFI44L, HLA-DQA1, CXCL10
TCGA.13.0793.01A.01R.0362.01	20	APOL6, PLEKHF1, TRPM4, HRH1, RSAD2, LAMP3, STXBP6, HIST1H2AE, CCL20, MS4A6A, AQP9, APOBEC3G, GSTT1, C1orf54, SLC12A8, PNOC, RGS1, IFI44L, CXCL10, CHI3L1
TCGA.13.0794.01A.01R.0362.01	42	PIK3IP1, CHI3L1, RYR1, TXK, ZNF222, DSC1, TRIB2, PTPRG, CD19, DACH1, TCF7, STXBP6, ZNF165, CXCL10, IFI44L, MAP9, CD40, PDK1, ADAMTS3, SPOCK2, CA8, BANK1, CYP27A1, PBXIP1, WNT7A, MAGEA11, GPR19, PPFIBP1, PLEKHF1, P2RX5, MAP4K1, FZD2, C11orf80, MYB, GPC4, ACP5, C1orf54, SPAG4, PNOC, FZD3, TRAF4, SMPDL3B
TCGA.13.0795.01A.01R.0362.01	24	CLEC7A, BIRC3, SPOCK2, GSTT1, APOL6, MYB, APOBEC3G, NCF2, CCL18, TREM2, RYR1, MMP9, STXBP6, C1orf54, MAP4K1, RNASE6, LAMP3, IFI44L, MS4A6A, CXCL10, HLA-DQA1, PNOC, RGS1, CHI3L1
TCGA.13.0797.01A.01R.0362.01	44	CLEC7A, IL12RB2, MS4A6A, HLA-DQA1, KIAA0754, REPS2, LRMP, SLC15A3, PTPRG, GAL3ST4, PPFIBP1, C11orf80, TCF7, FES, PIK3IP1, HRH1, ZFP36L2, ST6GALNAC4, ACP5, GPR19, SPAG4, MAP4K1, SLC12A8, C1orf54, APOL6, SKAP1, PLEKHF1, RSAD2, RNASE6, GSTT1, LAMP3, MICAL3, MYB, APOL3, RGS1, BIRC3, RYR1, APOBEC3G, STXBP6, IFI44L, IGKC, HPSE, CXCL10, CHI3L1
TCGA.13.0799.01A.01R.0362.01	33	FOSB, IL4R, CXCL3, CR2, BMP2K, PNOC, ADAMTS3, CXCL9, AQP9, SLC12A8, ZFP36L2, BST1, APOBEC3G, BIRC3, TCF7, HIST1H2AE, SELL, HLA-DQA1, HPSE, GPR19, SKAP1, MYB, HIST1H2BG, CCND2, LAMP3, RSAD2, DUSP2, CXCL11, ZNF165, STXBP6, CHI3L1, IFI44L, CXCL10
TCGA.13.0800.01A.01R.0362.01	23	SPOCK2, BCL7A, TRAF4, PTPRG, MMP9, CD3G, DUSP2, APOBEC3G, C1orf54, MAP9, SPAG4, MAP4K1, TRIB2, ZNF165, LEF1, LAMP3, DACH1, RSAD2, IFI44L, FZD3, CCND2, FZD2, CHI3L1
TCGA.13.0801.01A.01R.0362.01	40	SLC12A8, CD38, CCL23, CXCL11, CLEC10A, TRPM4, CXCL9, CCL13, CRISP3, TREM2, TNFAIP6, HNMT, CLEC7A, C3AR1, GSTT1, GAL3ST4, CCR7, EBI3, SKAP1, NCF2, ADAMDEC1, APOBEC3G, CCL18, RGS1, CCL20, LY86, CCL19, C1orf54, MYB, IFI44L, RNASE6, CHI3L1, RSAD2, MS4A6A, STXBP6, FCGR2B, IGKC, HLA-DQA1, MMP9, CXCL10
TCGA.13.0802.01A.01R.0362.01	30	HIST1H2AE, CXCL10, NCF2, SMPDL3B, PTPRG, CYP27A1, ACP5, BCL7A, COL8A2, TRAF4, MMP9, FZD3, WNT7A, RYR1, HLA-DOB, TCF7, SPOCK2, ADAMTS3, MAP4K1, SLC12A8, TRIB2, P2RY2, CHI3L1, CCL18, C1orf54, GSTT1, GPC4, PNOC, FZD2, DACH1
TCGA.13.0803.01A.01R.0362.01	27	EBI3, ZNF324, TRPM4, ST6GALNAC4, RPL10L, HIST1H2BG, IFI44L, CCR7, TCF7, TRIB2, NCF2, MYB, C1orf54, SLC12A8, RSAD2, APOL6, PPFIBP1, SKAP1, STXBP6, PLEKHF1, LAMP3, HIST1H2AE, SPOCK2, MMP9, CXCL10, PNOC, CHI3L1
TCGA.13.0804.01A.01R.0362.01	22	ST3GAL6, C3AR1, PPFIBP1, TRIB2, APOBEC3G, VNN1, FCGR2B, PTPRG, MS4A6A, ATHL1, GPC4, NCF2, C1orf54, SPOCK2, MMP9, VNN2, RGS1, GSTT1, PLEKHF1, STXBP6, CRISP3, CHI3L1
TCGA.13.0805.01A.01R.0362.01	31	CCL4, RGS1, CCR7, TCF7, AQP9, RNASE6, SLC12A8, CCND2, CCL19, FCGR2B, AIF1, GPC4, C1orf54, MEP1A, NCF2, GSTT1, VNN1, IGKC, IFI44L, SPOCK2, SPAG4, LAMP3, CA8, PNOC, MS4A6A, HLA-DQA1, CCL20, MMP9, ADAMDEC1, CXCL10, CHI3L1
TCGA.13.0807.01B.01R.0404.01	15	PPFIBP1, FZD2, BIRC3, MAP9, RGS1, GSTT1, STXBP6, SLC12A8, ACP5, IGKC, PNOC, IFI44L, APOBEC3G, CXCL10, CHI3L1
TCGA.13.0883.01A.02R.0404.01	23	PLEKHF1, ATHL1, SLC12A8, CA8, HIST1H2AE, AQP9, APOBEC3G, MICAL3, ST3GAL6, PPFIBP1, GSTT1, RGS1, CCL20, CXCL10, HLA-DQA1, RPL10L, STXBP6, CXCL9, CHI3L1, FZD3, CCND2, GPC4, PNOC
TCGA.13.0884.01B.01R.0453.01	30	CCR5, SLC15A3, MYB, CXCL11, RGS1, PLEKHF1, APOL6, RPL10L, GZMA, PPFIBP1, TCF7, MICAL3, GSTT1, NCF2, APOL3, IL2RB, COL8A2, MMP9, AQP9, RSAD2, CCL5, FZD3, SPOCK2, SLC12A8, IFI44L, LAMP3, CXCL10, APOBEC3G, PNOC, CHI3L1
TCGA.13.0885.01A.02R.0404.01	42	CD2, MNDA, ZFP36L2, SAMSN1, FZD3, APOL3, CCL23, GPC4, PPFIBP1, CCL20, RGS1, PLEKHF1, CXCL11, CCL13, CD22, PTPRG, SLC12A8, CD38, SLAMF8, GAL3ST4, TNFAIP6, CCR5, CCL4, GSTT1, NCF2, MYB, CCR7, EBI3, IGSF6, CCL18, RNASE6, SMPDL3B, STXBP6, CCL19, PNOC, C3AR1, APOBEC3G, IFI44L, CHI3L1, CXCL9, CXCL10, HLA-DQA1
TCGA.13.0886.01A.01R.0404.01	45	SKAP1, PIK3IP1, FOSB, CD69, LEF1, DACH1, HLA-DQA1, BIRC3, APOL6, CYP27A1, CCL19, ADAMDEC1, MS4A6A, SAMSN1, C3AR1, CCR7, EBI3, ST3GAL6, GAL3ST4, TCF7, CDH12, CCL18, RNASE6, PLEKHF1, PPFIBP1, CXCL11, AQP9, MAP9, NCF2, C1orf54, STXBP6, LAMP3, ZNF165, CLEC7A, PTPRG, RSAD2, RGS1, SLC12A8, ACP5, FZD3, APOBEC3G, IGKC, IFI44L, CHI3L1, CXCL10
TCGA.13.0887.01A.01R.0404.01	37	VILL, TRPM4, KLRF1, HLA-DOB, TNFAIP6, RPL10L, GPC4, NFE2, ST3GAL6, HTR2B, C1orf54, GPR19, MAP9, EGR2, BIRC3, CXCL11, ATHL1, GSTT1, ADAM28, APOBEC3G, PLEKHF1, ZNF165, SLC12A8, RGS1, SPAG4, P2RX5, DUSP2, STXBP6, PNOC, LAMP3, FOSB, RSAD2, IFI44L, FZD3, CXCL10, CCL20, CHI3L1
TCGA.13.0888.01A.01R.0404.01	52	ZNF324, RYR1, GPR1, CD22, VILL, TREML2, MICAL3, TRAF4, ARHGAP22, ST3GAL6, CD4, GAL3ST4, HIST1H2AE, PDK1, SKAP1, DUSP2, LEF1, RCAN3, IFI44L, CYP27A1, PIK3IP1, EPN2, RPL10L, MAP4K1, BCL7A, ZNF165, PPFIBP1, SLC12A8, TCF7, APOBEC3G, KIRREL, PTPRG, GPC4, ADAMTS3, PBXIP1, C1orf54, SMPDL3B, GSTT1, SPAG4, COL8A2, PLA2G7, FZD3, MAP9, SPOCK2, PNOC, TRIB2, MAGEA11, LAMP3, CCND2, CHI3L1, DACH1, FZD2
TCGA.13.0889.01A.01R.0404.01	21	BIRC3, EBI3, MAP9, CCR7, TRIB2, CD38, MS4A6A, CCL19, IGHD, GSTT1, FZD3, CXCL13, APOBEC3G, CHI3L1, IGHM, HTR2B, CXCL10, STXBP6, CXCL9, HLA-DQA1, IGKC
TCGA.13.0890.01A.01R.0404.01	37	CCR7, PPFIBP1, DACH1, RYR1, C1orf54, SPAG4, CD38, IGHM, APOBEC3G, CCL19, NCF2, IGHD, C3AR1, PLEKHF1, FZD3, RNASE6, HIST1H2BG, SLC15A3, SPOCK2, ACP5, PNOC, PLA1A, HLA-DQA1, RGS1, CXCL9, FCGR2B, TRPM4, MMP9, RSAD2, IFI44L, HIST1H2AE, SLC12A8, CXCL10, QPCT, FZD2, CHI3L1, IGKC
TCGA.13.0891.01A.01R.0404.01	38	CD38, MICAL3, ZNF135, CLEC7A, MMP9, ZNF324, C1orf54, MYB, APOBEC3G, PTGER2, SPOCK2, PPFIBP1, ST6GALNAC4, ZNF165, GPC4, PNOC, SPAG4, TRIB2, RSAD2, MAP9, PLEKHF1, BST1, CA8, BRAF, HIST1H2BG, ADAMTS3, IFI44L, LAMP3, COL8A2, MAGEA11, FZD3, STXBP6, REN, GSTT1, HPSE, HIST1H2AE, CXCL10, CHI3L1
TCGA.13.0893.01B.01R.0453.01	26	MMP9, TCF7, KIRREL, C5AR1, COL8A2, APOL3, EBI3, CCR7, RSAD2, MS4A6A, APOBEC3G, CCL19, PLEKHF1, GSTT1, SLC12A8, LAMP3, RGS1, HPSE, CCL5, SPOCK2, AQP9, IFI44L, HLA-DQA1, CXCL10, PNOC, CHI3L1
TCGA.13.0894.01B.01R.0453.01	26	PBXIP1, C3AR1, PLA2G7, GPR1, ACP5, FZD2, MS4A6A, C1orf54, TCF7, TNFAIP6, SPOCK2, MAP9, GAL3ST4, PTPRG, GSTT1, WNT7A, IFI44L, PPFIBP1, NCF2, HLA-DQA1, PLEKHF1, RGS1, PNOC, TRIB2, SLC12A8, CHI3L1
TCGA.13.0897.01A.01R.0404.01	55	PPFIBP1, RPL10L, RGS1, LEF1, EAF2, SLAMF8, HIST1H2AE, SLC12A8, ALOX5, CXCL13, CCR7, FZD3, P2RY2, C11orf80, NCF2, APOL3, GAL3ST4, TREM2, CCL22, ZNF165, CXCL11, GPR19, HRH1, APOL6, SMPDL3B, SAMSN1, PTPRG, HIST1H2BG, RNASE6, WNT7A, AIM2, C3AR1, C1orf54, HPSE, CLIC2, FCGR2B, MS4A6A, SKAP1, RYR1, STXBP6, GPC4, PLEKHF1, SPOCK2, BANK1, QPCT, SLC15A3, APOBEC3G, TRIB2, LAMP3, RSAD2, CXCL10, CHI3L1, CXCL9,…
TCGA.13.0899.01A.01R.0404.01	45	HAL, WNT7A, PPFIBP1, C3AR1, TCF7, SLC12A8, ACP5, APOL6, CCL20, SPOCK2, SKAP1, HIST1H2BG, TNFAIP6, PBXIP1, VILL, TRAF4, WNT5B, PLEKHF1, ST3GAL6, SPAG4, NFE2, SMPDL3B, RGS1, CXCL13, MYB, FCGR2B, PTPRG, C1orf54, MAP9, HIST1H2AE, NCF2, MMP9, PNOC, CXCL10, APOBEC3G, IFI44L, IGKC, TRIB2, STXBP6, GPC4, GSTT1, FZD3, DACH1, FZD2, CHI3L1
TCGA.13.0900.01B.01R.0453.01	69	TNFAIP6, CYP27A1, SPAG4, RRP9, CCL22, COL8A2, HCK, GPR1, REPS2, BCL2A1, C5AR1, CXCL13, KYNU, SLAMF1, MAP4K1, LAMP3, CYP27B1, RPL10L, SLAMF8, EGR2, ADAM28, BCL7A, BANK1, RNASE6, CLEC7A, APOL6, AIF1, CD40, IRF8, KIRREL, TCF7, CCL20, PPFIBP1, BRAF, CCL4, MAP9, HPSE, AIM2, GAL3ST4, ACP5, C3AR1, CD38, TRIB2, SAMSN1, C1orf54, ATHL1, EBI3, CCR7, APOBEC3G, MS4A6A, CCL19, SLC15A3, FZD2, PTPRG, SLC12A8, CH…
TCGA.13.0901.01B.01R.0453.01	63	CD4, TRAF4, SKAP1, CCR5, KLRF1, PNOC, GPR1, ZFP36L2, GPR19, RRP9, REPS2, GAL3ST4, HPSE, BCL7A, BMP2K, PTPRG, CD69, GSTT1, EPN2, LIME1, BRAF, CR2, APOL6, APOBEC3G, PPFIBP1, SAMSN1, RPL10L, MS4A6A, HRH1, PLA2G7, LEF1, IL4R, SMPDL3B, MYB, TCF7, ADAMTS3, RSAD2, PIK3IP1, FZD3, HLA-DOB, CCL20, SPAG4, PLEKHF1, BIRC3, TNFAIP6, HIST1H2BG, HLA-DQA1, CXCL3, DACH1, CCND2, EGR2, C1orf54, SLC12A8, IFI44L, ST3G…
TCGA.13.0903.01A.01R.0404.01	28	TRIB2, ACP5, PNOC, FZD3, C1orf54, GSTT1, PIK3IP1, MMP9, RPL10L, MYB, LAMP3, IL4R, TCF7, RSAD2, ZNF165, PPFIBP1, HIST1H2AE, RGS1, PLEKHF1, AQP9, HLA-DOB, HIST1H2BG, SLC12A8, APOBEC3G, CXCL10, IFI44L, VNN1, CHI3L1
TCGA.13.0904.01A.02R.0404.01	17	SPOCK2, SKAP1, HRH1, PLEKHF1, RGS1, PTGER2, HIST1H2AE, PPFIBP1, RPL10L, CCL20, SLC12A8, GSTT1, TSHR, VNN1, IFI44L, STXBP6, CHI3L1
TCGA.13.0905.01B.01R.0453.01	58	VILL, RPL10L, DUSP2, APOL6, TCF7, FAIM3, LIME1, CA8, TRPM4, HIST1H2AE, NCF2, CYP27A1, HRH1, GPR19, ZNF165, MAP9, COL8A2, SLC15A3, KIRREL, PIK3IP1, CD3D, RGS1, SELL, BIRC3, PLEKHF1, EGR2, PPFIBP1, BMP2K, IGKC, REPS2, GAL3ST4, TRIB2, ZFP36L2, SPOCK2, SLC12A8, PLA1A, HLA-DOB, C1orf54, BST1, VNN1, PNOC, FZD3, HPSE, AQP9, CXCL11, GSTT1, LTC4S, QPCT, APOBEC3G, SPAG4, HLA-DQA1, RSAD2, STXBP6, LAMP3, IFI…
TCGA.13.0906.01A.01R.0404.01	36	KIRREL, ACP5, RGS1, SMPDL3B, C1orf54, PLEKHF1, PBXIP1, ZNF165, ZFP36L2, CCL22, PPFIBP1, TRIB2, PLA1A, EBI3, GPR19, SLC12A8, DPP4, CCR7, CCL19, CXCL9, LAMP3, DACH1, CHI3L1, QPCT, APOBEC3G, SPOCK2, IGKC, RSAD2, FZD2, PNOC, LTB, FZD3, CXCL11, IFI44L, STXBP6, CXCL10
TCGA.13.0908.01B.01R.0453.01	38	CD38, RNASE6, MAP9, APOL6, TCF7, CCR7, GAL3ST4, PTGER2, CCL18, EBI3, LAMP3, PPFIBP1, MS4A6A, C1orf54, RGS1, CCL19, NCF2, GSTT1, CLEC7A, CA8, FCGR2B, C3AR1, TRIB2, APOBEC3G, VNN1, GPC4, BST1, HLA-DQA1, QPCT, PNOC, SPOCK2, HPSE, RSAD2, SLC12A8, IFI44L, CXCL10, IGKC, CHI3L1
TCGA.13.0910.01A.01R.0404.01	20	PPFIBP1, RYR1, SMPDL3B, PTPRG, VILL, MS4A6A, GSTT1, SPOCK2, APOBEC3G, STXBP6, LAMP3, HPSE, SLC12A8, IFI44L, FZD3, ATHL1, BIRC3, CHI3L1, RGS1, IGKC
TCGA.13.0911.01A.01R.0404.01	44	IGKC, CD4, SMPDL3B, FZD3, EGR2, CD1A, REPS2, HK3, C3AR1, GPC4, TRIB2, ADAMDEC1, AQP9, PPBP, SLC15A3, PTPRG, PLEKHF1, PNOC, LTB, KYNU, CCR7, CCL5, SAMSN1, TNFAIP6, HSPA6, IGSF6, SPAG4, BCL2A1, APOBEC3G, IFI44L, MS4A6A, FCGR2B, ACP5, CYP27A1, PLA2G7, STXBP6, CXCL10, SLC12A8, HLA-DQA1, CCL22, NCF2, RGS1, CCL20, CHI3L1
TCGA.13.0912.01A.01R.0404.01	33	C11orf80, PNOC, BCL7A, CD22, MICAL3, CYP27A1, KIAA0754, MYB, PPFIBP1, SLC12A8, FZD3, STXBP6, MAP9, FZD2, RGS1, RPL10L, TCF7, ST3GAL6, SLC2A6, CCL20, WNT7A, BIRC3, PLEKHF1, HRH1, KLRF1, SPOCK2, PTPRG, DACH1, LTB, ATHL1, CHI3L1, TRIB2, CCND2
TCGA.13.0913.01A.01R.0404.01	47	CA8, HIST1H2BG, NCF2, ACP5, MICAL3, VILL, PPFIBP1, PLEKHF1, ZNF324, C1orf54, CYP27A1, RRP9, ZFP36L2, TCF7, REPS2, HHEX, MMP9, QPCT, ZNF135, DUSP2, RPL10L, MYB, SMPDL3B, PBXIP1, HLA-DOB, TRIB2, MANEA, IFI44L, SPOCK2, RSAD2, CXCL10, DACH1, CD40, SLC12A8, GPC4, PTPRG, MAP9, CR2, APOBEC3G, FZD3, SKAP1, HIST1H2AE, GSTT1, FZD2, PNOC, STXBP6, CHI3L1
TCGA.13.0916.01A.01R.0404.01	46	ZNF165, HCK, BST1, MICAL3, TNFAIP6, GSTT1, BMP2K, MANEA, CCL18, SELL, TCF7, NCF2, MS4A6A, ADAMTS3, FZD3, EBI3, CCR7, RYR1, PLA1A, CXCL13, SKAP1, GPR19, SLC12A8, RGS1, QPCT, CCL19, FZD2, MAN1A1, SLC15A3, LEF1, APOBEC3G, GPC4, ACP5, C1orf54, RSAD2, HLA-DOB, DACH1, MYB, CXCL11, CCND2, IFI44L, CXCL9, LAMP3, CHI3L1, HLA-DQA1, CXCL10
TCGA.13.0919.01A.01R.0404.01	48	FZD2, RNASE6, EBI3, REN, EGR2, IL4R, CCR7, GAL3ST4, SAMSN1, TREM2, PPFIBP1, CXCL13, SPOCK2, GPC4, C5AR1, ATHL1, CXCL11, GSTT1, CCL19, CCL18, CD69, C3AR1, TNFAIP6, APOBEC3G, QPCT, BANK1, C1orf54, RSAD2, HPSE, NCF2, FCGR2B, HLA-DQA1, HIST1H2BG, TRIB2, WNT7A, BST1, STXBP6, IFI44L, FOSB, HIST1H2AE, PTPRG, CCL20, HTR2B, SLC12A8, CXCL10, CHI3L1, RGS1, PNOC
TCGA.13.0920.01A.01R.0404.01	49	KIRREL, ICA1, RRP9, RYR1, CDH12, FZD2, C1orf54, CXCL13, PDK1, CR2, ZNF165, RPL10L, EPN2, CYP27A1, WNT7A, TCF7, PBXIP1, TRIB2, TRAF4, ST3GAL6, IRF8, PTPRG, CXCL9, GPR19, APOBEC3G, MAGEA11, HIST1H2BG, MANEA, HIST1H2AE, PPFIBP1, GPC4, CRISP3, SKAP1, SMPDL3B, UGT2B17, MAP9, IGHM, GSTT1, CHI3L1, RSAD2, FZD3, DACH1, RGS1, IFI44L, STXBP6, PNOC, CXCL10, SLC12A1, IGKC
TCGA.13.0921.01A.01R.0404.01	15	TCF7, LTC4S, MAP9, SPOCK2, FZD3, NCF2, MMP9, APOBEC3G, VNN1, HLA-DQA1, RGS1, LIME1, RPL10L, BIRC3, CHI3L1
TCGA.13.0923.01A.01R.0404.01	56	CCR5, ST3GAL6, GPC4, LEF1, CCL5, PIK3IP1, TCF7, LTC4S, CD40, KLRF1, REPS2, CYP27A1, SLC15A3, CCL20, MS4A6A, MYB, DHX58, ZFP36L2, SLC12A1, IL1B, PBXIP1, CD38, ICA1, C1orf54, FZD2, CRISP3, PTPRG, PLEKHF1, HIST1H2AE, APOL6, PNOC, RGS1, DUSP2, SKAP1, CLEC7A, MAP9, FOSB, PPFIBP1, SLC12A8, CXCL13, ACP5, SMPDL3B, QPCT, CXCL11, EGR2, ZNF165, AQP9, STXBP6, SPAG4, FZD3, APOBEC3G, RSAD2, LAMP3, IFI44L, CXCL…
TCGA.13.0924.01A.01R.0404.01	45	IL4R, SLAMF8, FOSB, IL1B, PPFIBP1, GAL3ST4, CD2, SPAG4, CCR5, EBI3, REPS2, C1orf54, CCR7, PLEKHF1, NCF2, MANEA, MAP9, CLIC2, ZFP36L2, SAMSN1, TREM2, FZD3, RPL10L, SELL, IFI44L, C3AR1, QPCT, DUSP2, ZNF165, FCGR2B, RGS1, PTPRG, MS4A6A, EGR2, STXBP6, CXCL11, CXCL13, APOBEC3G, SLC12A8, PNOC, IGKC, CXCL10, CXCL9, CHI3L1, CRISP3
TCGA.13.1403.01A.01R.0453.01	41	LTC4S, RSAD2, FZD3, ICA1, CD40, AQP9, ZFP36L2, CXCL10, CCR7, IL4R, EGR2, PTPRG, PIK3IP1, HRH1, VILL, SMPDL3B, APOL6, MAP4K1, REPS2, TRIB2, ACP5, CCL22, KIAA0754, TCF7, DUSP2, SLC12A8, SPAG4, CRISP3, SPOCK2, IFI44L, RGS1, WNT7A, FOSB, GSTT1, ST3GAL6, APOBEC3G, PNOC, CHI3L1, BIRC3, STXBP6, CCL20
TCGA.13.1404.01A.01R.0453.01	17	SMPDL3B, C3AR1, CD38, NCF2, MYB, RPL10L, GPC4, IFI44L, TCF7, STXBP6, GSTT1, DACH1, SLC12A8, CXCL10, CHI3L1, IGKC, HLA-DQA1
TCGA.13.1405.01A.01R.0453.01	42	FZD2, PTPRG, TRIB2, RPL10L, EBI3, RGS1, CCR7, MMP9, NCF2, SPAG4, TREM2, TCF7, GPC4, MAP9, HIST1H2AE, APOL6, COL8A2, WNT7A, CCL19, IFI44L, PLEKHF1, REPS2, RNASE6, C1orf54, BST1, PNOC, TRAF4, PTGER2, IL4R, ST3GAL6, MS4A6A, TRPM4, HRH1, FZD3, SLC12A8, APOBEC3G, QPCT, GSTT1, SPOCK2, IGKC, CXCL10, CHI3L1
TCGA.13.1407.01A.01R.0453.01	32	CYP27A1, LEF1, GPR19, RPL10L, TRAF4, PDK1, RRP9, SMPDL3B, WNT7A, PTPRG, DUSP2, TRIB2, SLC12A1, CHI3L1, MAP9, SPOCK2, MAP4K1, SPAG4, TCF7, SLC12A8, HIST1H2AE, PLEKHF1, CA8, C1orf54, APOBEC3G, CXCL10, MAGEA11, FZD2, PNOC, GPC4, FZD3, DACH1
TCGA.13.1408.01A.01R.0453.01	35	EGR2, GPR1, TRIB2, MICAL3, TCF7, KIRREL, DUSP2, GAL3ST4, NCF2, LAMP3, ATHL1, CD38, WNT7A, DACH1, APOBEC3G, CST7, PLEKHF1, MAP9, IGHD, C1orf54, SPOCK2, RSAD2, COL8A2, PPFIBP1, RGS1, IFI44L, TNFAIP6, PTPRG, FZD2, PNOC, CXCL9, SLC12A8, CXCL10, CHI3L1, IGKC
TCGA.13.1409.01A.01R.0453.01	19	AIM2, HRH1, PPFIBP1, ZNF324, CD22, MAP4K1, LTC4S, ZFP36L2, RPL10L, HIST1H2AE, FZD3, TCF7, PBXIP1, SPOCK2, TRIB2, IFI44L, C1orf54, PNOC, CHI3L1
TCGA.13.1410.01A.01R.0453.01	63	DHX58, SAMSN1, C5AR1, CD38, CCL20, ADAMDEC1, TRAF4, CCL22, LY86, CCR5, TREM2, SMPDL3B, PIK3IP1, MAP4K1, CCL18, GSTT1, TNFAIP6, TCF7, ICA1, MAP9, EBI3, RNASE6, GAL3ST4, CCR7, PPFIBP1, HRH1, C1orf54, HPSE, DUSP2, CCL19, APOBEC3A, RPL10L, APOL6, NCF2, SLC15A3, KIRREL, PTPRG, SKAP1, BIRC3, TRIB2, REPS2, MS4A6A, C3AR1, ST3GAL6, CXCL9, PLEKHF1, WNT7A, GPC4, FZD3, ACP5, HLA-DQA1, RGS1, SLC12A8, APOBEC3G…
TCGA.13.1411.01A.01R.0453.01	46	AIF1, SMPDL3B, FCGR3B, LTB, EGR2, TRIB2, PPFIBP1, IGSF6, IL1B, MNDA, RNASE2, DACH1, SLC15A3, CXCL5, ACP5, C1orf54, CCL20, APOBEC3G, PTPRG, CHI3L1, CYP27A1, GAL3ST4, HIST1H2AE, STXBP6, NKG7, SAMSN1, PNOC, SLAMF8, TLR2, RGS1, CA8, GZMB, ST3GAL6, C3AR1, SLC12A8, CCL18, TNFAIP6, NCF2, IL7R, FCGR2B, CXCL9, MS4A6A, CXCL10, MMP12, ADAMDEC1, IGKC
TCGA.13.1412.01A.01R.0453.01	35	CD40, BCL2A1, BCL7A, PPBP, CD4, AIF1, MAP4K1, FZD3, PBXIP1, C1orf54, IL4R, MAP9, ST3GAL6, COL8A2, NCF2, TCF7, PLEKHF1, PPFIBP1, FZD2, KIRREL, SPAG4, HRH1, LIME1, PNOC, SPOCK2, IGKC, STXBP6, RGS1, HLA-DQA1, LTB, MMP9, SLC12A8, WNT7A, TRIB2, CHI3L1
TCGA.13.1477.01A.01R.0477.01	29	FOSB, BCL7A, SMPDL3B, RPL10L, TCF7, STXBP6, SLC15A3, PTPRG, TRAF4, HLA-DQA1, MICAL3, HIST1H2AE, SLC12A8, EGR2, HRH1, WNT7A, HIST1H2BG, APOBEC3G, PBXIP1, CYP27A1, FZD3, PPFIBP1, KIRREL, FZD2, MAP9, GSTT1, TRIB2, PNOC, SPOCK2
TCGA.13.1481.01A.01R.0477.01	34	CA8, MAN1A1, TNFRSF17, PTPRG, APOBEC3G, IFI44L, KIRREL, CCR7, EBI3, FZD3, COL8A2, CD27, PNOC, PPFIBP1, TNFAIP6, CCL19, GSTT1, DACH1, WNT7A, FOSB, TRIB2, C1orf54, CD38, SLC12A8, HLA-DQA1, CXCL10, EGR2, IGHD, CXCL9, IGHM, FZD2, CHI3L1, RGS1, IGKC
TCGA.13.1482.01A.01R.0477.01	34	ATHL1, PASK, GAL3ST4, MYB, GPC4, PBXIP1, ZFP36L2, TCF7, MMP9, MAK, SLC12A8, EGR2, FOSB, BRAF, HRH1, SELL, MAP9, PIK3IP1, ACP5, CCND2, FZD3, HPSE, DUSP2, STXBP6, LAMP3, RSAD2, CXCL10, RGS1, GSTT1, TRIB2, APOBEC3G, IFI44L, HTR2B, CHI3L1
TCGA.13.1483.01A.01R.0477.01	49	CCL18, IL4R, PLA2G7, CCL13, RRP9, LAMP3, GAL3ST4, APOL6, LTB, CXCL3, C11orf80, SKAP1, C3AR1, TCF7, BIRC3, APOBEC3G, SLC12A8, FCGR2B, RPL10L, MAP9, PPFIBP1, CXCL11, WNT7A, NCF2, C1orf54, FZD3, EGR2, HPSE, CCR7, SMPDL3B, ZNF165, TNFAIP6, FOSB, CCL22, HIST1H2BG, PNOC, PTPRG, GPC4, RSAD2, CXCL13, RGS1, CCL20, HIST1H2AE, TRIB2, STXBP6, CXCL10, IFI44L, CHI3L1, HLA-DQA1
TCGA.13.1484.01A.01R.0477.01	28	IGSF6, TRIB2, RGS1, MMP12, WNT7A, CD2, APOL6, SPAG4, CCL18, PNOC, LAMP3, TNFAIP6, IGHM, CCL19, EBI3, CD38, SPOCK2, CCR7, PLEKHF1, IGHD, APOBEC3G, GZMB, CXCL10, CXCL13, CHI3L1, HLA-DQA1, CXCL9, IGKC
TCGA.13.1485.01A.02R.0477.01	51	MS4A6A, VILL, PIK3IP1, HIST1H2BG, ADAMDEC1, C11orf80, RPL10L, CYP27A1, EPN2, CCL20, C3AR1, LEF1, IL4R, PLEKHF1, LTC4S, CCND2, BCL7A, CD40, STXBP6, BIRC3, TCF7, PTPRG, FOSB, KIRREL, PBXIP1, GAL3ST4, BANK1, FZD2, NCF2, GPC4, APOBEC3G, DACH1, EGR2, MAP9, PTGER2, CD70, COL8A2, TNFAIP6, C1orf54, DGKA, SLC12A8, SPOCK2, FZD3, HRH1, PPFIBP1, TRIB2, PNOC, RGS1, MMP12, ATHL1, CHI3L1
TCGA.13.1487.01A.01R.0477.01	33	PNOC, MICAL3, KIRREL, CYP27A1, ATHL1, BIRC3, COL8A2, PBXIP1, TRAF4, TCF7, ZNF165, TNFAIP6, LTB, MYB, RPL10L, C1orf54, SKAP1, RGS1, APOBEC3G, DACH1, STXBP6, HRH1, TRIB2, SMPDL3B, SPOCK2, PPFIBP1, SLC12A8, PTPRG, MAP9, FZD2, CLIC2, WNT7A, CHI3L1
TCGA.13.1488.01A.01R.0477.01	42	FOSB, BRAF, TRIB2, RPL10L, AQP9, BCL2A1, PIK3IP1, CCL22, ACP5, PPFIBP1, CCL19, FZD2, EBI3, TCF7, MAP9, CCR7, SPOCK2, PNOC, SMPDL3B, NCF2, RSAD2, REPS2, HLA-DOB, MMP9, AIM2, APOL3, BIRC3, RGS1, CXCL13, STXBP6, FZD3, CCL20, APOL6, CXCL9, IFI44L, HLA-DQA1, CXCL11, LAMP3, APOBEC3G, IGKC, CHI3L1, CXCL10
TCGA.13.1489.01A.01R.0477.01	34	REPS2, SPAG4, ZFP36L2, WNT7A, PASK, CDH12, RSAD2, FZD3, RPL10L, CD40, HIST1H2AE, MYB, HPSE, RRP9, PBXIP1, GPR19, PPFIBP1, SLC12A1, IFI44L, RGS1, MAP9, SLC12A8, LAMP3, ICA1, ZNF165, SMPDL3B, SKAP1, APOBEC3G, PTPRG, TRIB2, CCL20, PNOC, CHI3L1, STXBP6
TCGA.13.1491.01A.01R.0477.01	39	MMP9, NCF2, BIRC3, GAL3ST4, SMPDL3B, FCGR2B, PIK3IP1, LTC4S, C1orf54, ZFP36L2, RGS1, TCF7, PBXIP1, MAP4K1, RPL10L, SPAG4, RRP9, MAP9, CA8, QPCT, CD4, RSAD2, MAGEA11, AQP9, FZD3, CCL20, IFI44L, CXCL10, TRIB2, SLC12A8, SPOCK2, APOBEC3G, LTB, PNOC, PLEKHF1, CHI3L2, ACP5, LAMP3, CHI3L1
TCGA.13.1492.01A.01R.0477.01	44	CCL5, FOSB, APOL6, RRP9, DHX58, BRAF, C1orf54, DPP4, GPR19, BCL7A, QPCT, CD40, CA8, ADAM28, ATHL1, DUSP2, PTPRG, GSTT1, CYP27A1, DACH1, CDC25A, ZNF324, LEF1, PASK, PPFIBP1, CHI3L1, PLEKHF1, WNT5B, RGS1, TCF7, SLC15A3, HIST1H2AE, TRIB2, CD8B, RSAD2, FZD3, CXCL10, GPC4, APOBEC3G, MYB, STXBP6, LAMP3, IFI44L, CDH12
TCGA.13.1494.01A.01R.0477.01	33	SMPDL3B, FZD2, HRH1, WNT7A, PBXIP1, C3AR1, CXCL13, CCL20, PTPRG, IGKC, CXCL9, NCF2, PTGER2, PPFIBP1, QPCT, FOSB, APOBEC3G, MAP9, C1orf54, STXBP6, SLC12A8, HLA-DQA1, FZD3, CXCL10, RGS1, IL4R, TRIB2, IL7R, PNOC, SPOCK2, GSTT1, TNFAIP6, CHI3L1
TCGA.13.1495.01A.01R.0477.01	41	HAL, C1orf54, DUSP2, RGS1, RSAD2, IL4R, PLEKHF1, PDK1, PASK, CYP27A1, HRH1, CA8, ZFP36L2, SKAP1, PTPRG, HLA-DQA1, LAMP3, KIRREL, HPSE, SLC12A8, PPFIBP1, MYB, WNT7A, RPL10L, PIK3IP1, SMPDL3B, IFI44L, CXCL9, APOBEC3G, GSTT1, VNN1, CXCL10, QPCT, FZD3, PNOC, TRIB2, GPC4, CCL20, AIM2, STXBP6, CHI3L1
TCGA.13.1496.01A.01R.0477.01	56	GPR19, BST1, IRF8, BIRC3, PPFIBP1, CD69, GZMA, PTPRG, CCR5, PIK3IP1, CCL4, HLA-DOB, ICA1, QPCT, ZNF165, GPC4, MYB, HPSE, C3AR1, STXBP6, FZD3, GNLY, ADAMDEC1, CCR7, EBI3, FCGR2B, ST3GAL6, KLRF1, COL8A2, APOL3, C1orf54, SLC15A3, SLC12A8, GSTT1, SMPDL3B, MS4A6A, ACP5, APOBEC3A, CCL19, GZMB, MAP9, AIM2, LTB, PLEKHF1, RGS1, BANK1, APOL6, MAGEA11, CHI3L1, APOBEC3G, RSAD2, IFI44L, IGKC, CXCL11, LAMP3, C…
TCGA.13.1497.01A.01R.0477.01	24	CD38, DUSP2, HIST1H2AE, EBI3, IGHD, CXCL11, APOBEC3G, TRIB2, CCR7, CCL19, MMP9, SLC12A8, SKAP1, IFI44L, FZD3, GSTT1, RGS1, RSAD2, LAMP3, MYB, CHI3L1, STXBP6, IGKC, CXCL10
TCGA.13.1498.01A.01R.0477.01	46	RPL10L, PNOC, REPS2, ATHL1, SLC12A8, MYB, AIF1, APOL6, KYNU, CD38, SPOCK2, DACH1, KIRREL, BCL2A1, PBXIP1, CD40, LAMP3, MAP9, PLA2G7, GSTT1, EBI3, BIRC3, MS4A6A, SKAP1, LTB, CCL19, NCF2, CXCL9, CCR7, ZNF165, HPSE, CCL22, FCGR2B, PTPRG, RSAD2, CXCL11, CD69, APOBEC3G, TRIB2, FZD3, RGS1, IFI44L, HLA-DQA1, CCL20, CHI3L1, CXCL10
TCGA.13.1499.01A.01R.0477.01	42	KIRREL, FCGR2B, SAMSN1, C3AR1, FOSB, PPFIBP1, CCR5, NCF2, APOL6, EBI3, EGR2, RNASE6, SPOCK2, CD2, CR2, GZMK, GPC4, PNOC, FZD3, C1orf54, CD38, DACH1, TRIB2, RSAD2, IL7R, IGHD, MS4A6A, FZD2, LAMP3, SELL, SLC12A8, APOBEC3G, CHI3L1, IFI44L, CCL19, CCND2, CXCL10, RGS1, CXCL9, HLA-DQA1, CXCL13, IGKC
TCGA.13.1500.01A.01R.0477.01	20	REPS2, SMPDL3B, GSTT1, SLC15A3, PNOC, PPFIBP1, STXBP6, HRH1, RGS1, SLC12A8, FZD3, SPOCK2, PLEKHF1, CXCL10, LAMP3, APOBEC3G, AQP9, RSAD2, CHI3L1, IFI44L
TCGA.13.1501.01A.01R.0477.01	44	EPHA1, PBXIP1, SMPDL3B, APOL6, GAL3ST4, ACP5, ZNF324, HPSE, REPS2, DACH1, COL8A2, TNFAIP6, C11orf80, RPL10L, CA8, GPR19, GPC4, C1orf54, RRP9, PLEKHF1, P2RY2, HIST1H2BG, LEF1, TCF7, CXCL10, KIRREL, PTPRG, BST1, BRAF, HIST1H2AE, SPOCK2, APOBEC3G, SPAG4, PPFIBP1, WNT7A, MAP9, RGS1, FZD3, SLC12A8, IGKC, TRIB2, PNOC, CHI3L1, STXBP6
TCGA.13.1504.01A.01R.0477.01	49	LAMP3, SKAP1, CCR7, SAMSN1, MAP9, CCL13, TRIB2, ACP5, AIF1, GPC4, HIST1H2AE, IL7R, CCL22, DUSP2, PPFIBP1, KIRREL, GAL3ST4, CCL18, ST3GAL6, NCF2, C1orf54, HSPA6, SPOCK2, SLC12A8, TNFAIP6, HPSE, MYB, APOBEC3G, GPR19, MMP9, TREM2, PIK3IP1, PTPRG, SMPDL3B, LY86, RNASE6, HRH1, C3AR1, FCGR2B, FZD3, MS4A6A, STXBP6, RSAD2, CXCL10, IFI44L, PNOC, CHI3L1, HLA-DQA1, RGS1
TCGA.13.1505.01A.01R.0477.01	28	CD27, SMPDL3B, C1orf54, TCF7, GSTT1, LEF1, PBXIP1, PPFIBP1, DACH1, ZNF165, MYB, MS4A6A, GPC4, CHI3L1, CD38, FZD2, RGS1, CA8, TRIB2, SPOCK2, CCND2, IGHD, APOBEC3G, IFI44L, SLC12A8, CXCL10, HLA-DQA1, IGKC
TCGA.13.1506.01A.01R.0477.01	46	TREM1, SPOCK2, ST6GALNAC4, BST1, HPSE, PPFIBP1, SMPDL3B, ZNF222, LTB, EMR1, TRIB2, ST3GAL6, QPCT, RPL10L, GPC4, ZNF165, PLEKHF1, FCGR2B, CA8, RGS1, IL4R, ACP5, FZD2, MAP4K1, HIST1H2AE, RYR1, BIRC3, MYB, MAP9, PDK1, SLC15A3, LAMP3, IGKC, SPAG4, GSTT1, GPR19, RSAD2, PNOC, APOBEC3G, IFI44L, FZD3, MAGEA11, STXBP6, CCL20, CXCL10, CHI3L1
TCGA.13.1507.01A.01R.0477.01	41	UGT2B17, ST3GAL6, APOL6, SPAG4, LY86, SAMSN1, HIST1H2AE, RNASE6, CCR7, APOBEC3A, NCF2, TREM2, EBI3, MMP12, SLC12A8, CXCL13, PNOC, CCL19, GNLY, CD38, LAMP3, TNFAIP6, WNT7A, IGHD, C1orf54, IGHM, SMPDL3B, GZMB, MAGEA11, ADAMDEC1, FCGR2B, MS4A6A, APOBEC3G, CXCL11, STXBP6, RGS1, IFI44L, RSAD2, CHI3L1, CXCL10, IGKC
TCGA.13.1509.01A.01R.0477.01	32	C3AR1, LAMP3, TXK, ACP5, HPSE, QPCT, MS4A6A, CXCL10, FOSB, FZD3, SPOCK2, CD38, DUSP2, C1orf54, MANEA, FCGR2B, IGHD, TRIB2, SPAG4, CXCL9, PPFIBP1, EGR2, CHI3L1, MAGEA11, RGS1, STXBP6, APOBEC3G, PNOC, SLC12A8, FZD2, HLA-DQA1, IGKC
TCGA.13.1510.01A.02R.0477.01	26	EBI3, HSPA6, LAMP3, FZD2, SPOCK2, IFI44L, TCF7, SPAG4, BIRC3, PIK3IP1, CCR7, DUSP2, ZNF165, MYB, HRH1, RGS1, PLEKHF1, HIST1H2AE, CCL22, MAP9, SLC12A8, GSTT1, APOBEC3G, CXCL10, HLA-DQA1, CHI3L1
TCGA.13.1511.01A.01R.0477.01	62	BRAF, GAL3ST4, IL7R, TRPM4, BMP2K, LAMP3, SLC15A3, ST6GALNAC4, CCL20, MICAL3, NCF2, TRIB2, CD40, FZD2, DGKA, PPFIBP1, ICA1, APOL3, TRAF4, RPL10L, PTPRG, CCR7, TCF7, MAP4K1, SCN9A, C3AR1, FCGR2B, CA8, APOL6, REPS2, ZNF165, SMPDL3B, SLC12A8, TNFAIP6, MYB, IL4R, HNMT, VNN3, CCL22, C1orf54, ADAM28, SPAG4, PBXIP1, EAF2, PLEKHF1, PLA1A, ACP5, PDK1, FZD3, HPSE, PIK3IP1, LTB, RSAD2, CXCL10, APOBEC3G, RGS…
TCGA.13.1512.01A.01R.0477.01	59	MAP9, RPL10L, IGKC, SAMSN1, PDK1, CCL20, ICA1, C3AR1, EBI3, TCF7, BRAF, GAL3ST4, CCL18, HNMT, CCR7, AIM2, ATHL1, HIST1H2BG, BST1, HPSE, MS4A6A, CCL19, CA8, APOBEC3G, NCF2, WNT7A, HIST1H2AE, ACP5, DACH1, TNFAIP6, SLC12A8, CDH12, PTPRG, FCGR2B, IL7R, GPC4, SPAG4, ADAMDEC1, SMPDL3B, CXCL9, DPP4, RGS1, C1orf54, KIRREL, BANK1, QPCT, LAMP3, RSAD2, CXCL13, PPFIBP1, IFI44L, FZD3, TRIB2, MMP9, HLA-DQA1, C…
TCGA.13.2060.01A.01R.0709.01	40	C3AR1, SLAMF8, HPSE, PBXIP1, PPFIBP1, SLAMF1, RSAD2, SMPDL3B, HIST1H2AE, GPC4, STXBP6, RNASE6, CD38, CCL4, FZD2, IRF8, CD40, MAP9, GSTT1, C1orf54, IFI44L, TNFAIP6, MAGEA11, SLC12A8, UGT2B17, DACH1, APOBEC3G, DSC1, CCR7, CXCL13, EBI3, PLEKHF1, MS4A6A, CXCL11, CCL19, RGS1, CHI3L1, CXCL9, IGKC, CXCL10
TCGA.20.0987.01A.02R.0434.01	38	TRIB2, COL8A2, TREM1, LAMP3, CCL18, GAL3ST4, CA8, LY86, MMP12, PLA2G7, RNASE2, GNLY, AIF1, TREM2, CXCL13, APOL6, GSTT1, NCF2, SAMSN1, C3AR1, QPCT, APOBEC3G, SLAMF8, PLEKHF1, TLR2, RGS1, STXBP6, MS4A6A, PTGER2, RSAD2, BIRC3, IFI44L, HPSE, FCGR2B, CXCL9, CXCL10, IGKC, CHI3L1
TCGA.20.0990.01A.01R.0434.01	29	ZFP36L2, BMP2K, RPL10L, APOBEC3G, MICAL3, PTPRG, RRP9, TCF7, TRIB2, ST3GAL6, ZNF165, FZD2, PPFIBP1, ACP5, RGS1, SMPDL3B, MAP9, KIRREL, PNOC, CXCL10, SLC12A8, SPOCK2, IGKC, GPC4, DACH1, CXCL9, MAGEA11, CDH12, STXBP6
TCGA.20.0991.01A.01R.0434.01	38	APOL6, IL7R, RNASE6, TNFAIP6, IGSF6, CD2, TREM1, MAGEA11, CLEC7A, MARCO, CCL7, IGHD, STXBP6, C3AR1, EBI3, CCR7, ST3GAL6, CXCL11, BST1, SLAMF8, ADAMDEC1, SAMSN1, CCL19, LTB, CD69, APOBEC3G, AIM2, CXCL13, GZMB, RGS1, FCGR2B, CCL18, MMP12, HLA-DQA1, CXCL10, CHI3L1, IGKC, CXCL9
TCGA.20.0996.01A.02R.0434.01	41	PLEKHF1, PTPRG, PBXIP1, LIME1, PPFIBP1, MICAL3, APOL6, IFI44L, FZD3, PIK3IP1, ICA1, SMPDL3B, RGS1, ADAM28, CD40, PNOC, ZNF165, TCF7, SLC12A8, QPCT, STXBP6, PTGER2, SPAG4, DACH1, CYP27A1, COL8A2, MAP9, LTC4S, SKAP1, HRH1, LEF1, RPL10L, SPOCK2, CCL18, HLA-DQA1, FZD2, BANK1, ST6GALNAC4, CHI3L1, APOBEC3G, TRIB2
TCGA.20.1682.01A.01R.0564.01	49	CCR5, PPFIBP1, LAMP3, GPC4, IGHM, TREM2, CD2, BCL7A, LY86, FCGR2B, TRIB2, CA8, RASGRP3, IFI44L, GAL3ST4, GPR19, APOBEC3G, C3AR1, IGHD, RPL10L, HPSE, APOL6, DACH1, FOSB, REPS2, BST1, NCF2, CD70, C1orf54, MMP9, CLEC7A, RNASE6, FZD3, HTR2B, BRAF, QPCT, MS4A6A, PLEKHF1, GSTT1, CXCL13, RGS1, SLC12A8, STXBP6, CXCL9, SPAG4, CXCL10, IGKC, HLA-DQA1, CHI3L1
TCGA.20.1683.01A.01R.0564.01	38	PTPRG, EAF2, HLA-DOB, RASGRP3, CXCL9, GAL3ST4, SAMSN1, PPFIBP1, PBXIP1, PNOC, PLEKHF1, EPN2, RPL10L, DUSP2, MAN1A1, TRIB2, COL8A2, SLC12A8, LIME1, ZNF324, FZD2, TCF7, CXCL10, FCGR2B, APOBEC3G, C1orf54, CD38, IFI44L, CHI3L2, RSAD2, RYR1, VILL, RGS1, ST3GAL6, IGHD, IGHM, CHI3L1, IGKC
TCGA.20.1684.01A.01R.0564.01	47	GPC4, RPL10L, C1orf54, RCAN3, TRIB2, PPFIBP1, APOBEC3G, REPS2, CA8, BRAF, MICAL3, ADAM28, ADAMTS3, CYP27A1, STXBP6, HIST1H2AE, PDK1, GPR19, SMPDL3B, SKAP1, RRP9, HPSE, HLA-DQA1, TCF7, LEF1, PIK3IP1, MAP4K1, ZNF165, DACH1, UGT2B17, CRISP3, MAP9, GSTT1, PTPRG, DUSP2, RSAD2, FZD2, IFI44L, ST3GAL6, LAMP3, FZD3, PLEKHF1, MYB, MAGEA11, CXCL10, BST1, CHI3L1
TCGA.20.1685.01A.01R.0564.01	59	PPFIBP1, RRP9, CCR7, CCL13, HPSE, BCL2A1, ST6GALNAC4, PLEKHF1, AIF1, CCR5, MAP9, CCL5, REPS2, ZNF324, IL1B, RSAD2, CCL19, CLEC7A, SLAMF8, APOBEC3G, GPC4, TLR2, RPL10L, BMP2K, FZD2, ACP5, TCF7, STXBP6, GAL3ST4, SPOCK2, MICAL3, PNOC, CCL18, FZD3, ZNF165, CXCL9, NCF2, C1orf54, PTPRG, ST3GAL6, GSTT1, UGT2B17, LY86, TREM2, PIK3IP1, SAMSN1, ADAMDEC1, IFI44L, C3AR1, CCL20, SLC12A1, RNASE6, MS4A6A, MYB, …
TCGA.20.1686.01A.01R.0564.01	24	LAMP3, RGS1, PLEKHF1, HRH1, IGHM, BMP2K, BST1, MAGEA11, APOBEC3G, GPC4, FZD2, VNN1, IFI44L, TRAF4, PTPRG, MYB, ST3GAL6, SLC12A8, CRISP3, GSTT1, CXCL10, STXBP6, IGKC, CHI3L1
TCGA.20.1687.01A.01R.0564.01	35	FOSB, RPL10L, VILL, AIF1, CYP27A1, TRPM4, PNOC, SKAP1, LY86, LTC4S, ZFP36L2, APOBEC3G, C3AR1, RSAD2, BIRC3, CCL20, STXBP6, RNASE6, PLEKHF1, DACH1, APOL6, SLC12A8, MS4A6A, TRIB2, FZD3, APOL3, PIK3IP1, HRH1, IGKC, IFI44L, HPSE, GSTT1, RGS1, CHI3L1, CXCL10
TCGA.23.1021.01B.01R.0434.01	30	FZD3, HIST1H2BG, NCF2, SKAP1, PIK3IP1, RGS1, BANK1, P2RX5, ACP5, LAMP3, RSAD2, MMP9, TCF7, APOL6, AQP9, BIRC3, PLEKHF1, HIST1H2AE, MYB, LTC4S, SLC12A8, SPOCK2, TRIB2, CXCL10, PNOC, APOBEC3G, ATHL1, IFI44L, STXBP6, CHI3L1
TCGA.23.1022.01A.01R.0434.01	28	TCF7, REPS2, MAP4K1, SMPDL3B, ST6GALNAC4, NCF2, PPFIBP1, BCL7A, ACP5, MICAL3, C1orf54, PLEKHF1, SKAP1, SLC12A8, FZD3, RPL10L, HRH1, PBXIP1, FZD2, LTB, KIRREL, MYB, WNT7A, CHI3L1, STXBP6, GSTT1, DACH1, PNOC
TCGA.23.1023.01R.01R.0808.01	60	ZNF324, SMPDL3B, PRG2, PPFIBP1, IL7R, PPBP, HOXA1, ADAMDEC1, MYB, BIRC3, CXCL13, C1orf54, TCF7, CREB5, BCL7A, BANK1, P2RY14, ADAMTS3, BRAF, MEP1A, APOL6, ZNF165, FOSB, CD70, FLVCR2, IL7, REPS2, SLC12A8, APOBEC3G, MMP12, FZD3, DSC1, GSTT1, PTPRG, CXCL11, ADAM28, CXCL5, RSAD2, RGS1, IFI44L, TRIB2, STXBP6, TNFAIP6, MAP9, TSHR, PLA2G7, FZD2, KIRREL, CHI3L1, CXCL9, HLA-DQA1, LAMP3, QPCT, IGKC, HIST1H2…
TCGA.23.1024.01A.02R.0434.01	38	DACH1, BIRC3, DUSP2, EGR2, CCL22, PLA2G7, ICA1, HIST1H2AE, TRIB2, MAP9, CHI3L1, MAGEA11, CCND2, PPFIBP1, CCL20, GAL3ST4, CYP27A1, CXCL11, LEF1, REPS2, SLC12A8, GPR19, DSC1, RPL10L, CDH12, TCF7, AQP9, MYB, BANK1, ACP5, PNOC, LAMP3, APOBEC3G, GPC4, RSAD2, IFI44L, PLEKHF1, CXCL10
TCGA.23.1026.01B.01R.0434.01	38	DACH1, HCK, IRF8, BANK1, CD38, MAP9, REPS2, TCF7, GAL3ST4, TRIB2, NCF2, IL4R, MMP9, CXCL11, C1orf54, IL2RB, CCR7, EBI3, RSAD2, C3AR1, IGKC, SPOCK2, CA8, FZD3, APOL6, CCL19, PTGER2, GNLY, FCGR2B, RGS1, APOBEC3G, IFI44L, SLC12A8, QPCT, HLA-DQA1, PNOC, CXCL10, CHI3L1
TCGA.23.1027.01A.02R.0434.01	20	PTPRG, ST6GALNAC4, RSAD2, FZD2, SPOCK2, CXCL3, NCF2, MS4A6A, IL1B, C3AR1, TRIB2, SLC12A8, FCGR2B, BIRC3, PNOC, RGS1, CCL20, IFI44L, CXCL10, CHI3L1
TCGA.23.1028.01A.01R.0434.01	59	TRPM4, RCAN3, LTC4S, ZNF165, C1orf54, APOL3, ZNF324, RRP9, MICAL3, FZD2, VILL, GNLY, IL4R, PTPRG, CHI3L2, PLA2G7, ACP5, CA8, RGS1, VNN3, VNN2, CXCL3, GPC4, ZFP36L2, DUSP2, PIK3IP1, IFI44L, SLC12A8, RSAD2, QPCT, CXCL11, HPSE, DACH1, MYB, NCF2, RPL10L, PLEKHF1, SKAP1, IGKC, REPS2, AIM2, HRH1, PNOC, HLA-DOB, FZD3, LTB, BIRC3, APOL6, GSTT1, TRIB2, APOBEC3G, CXCL9, CRISP3, LAMP3, VNN1, HLA-DQA1, CXCL1…
TCGA.23.1029.01B.01R.0582.01	27	C1orf54, RNASE6, ST3GAL6, QPCT, MS4A6A, CCL20, TRIB2, PPFIBP1, SKAP1, GPC4, PLA1A, HPSE, APOL6, PNOC, FZD3, MYB, PTPRG, CDH12, SLC15A3, CXCL11, CHI3L1, STXBP6, APOBEC3G, RSAD2, LAMP3, IFI44L, CXCL10
TCGA.23.1030.01A.02R.0434.01	50	VNN1, CCL18, C3AR1, MS4A6A, MMP9, CXCL5, ST3GAL6, IGKC, KIRREL, MMP12, IGSF6, C1orf54, ICA1, PTPRG, FCGR2B, PLEKHF1, BCL2A1, HRH1, TCF7, ZFP36L2, MAP9, LEF1, DUSP2, ZNF165, ACP5, CA8, PPFIBP1, SMPDL3B, TRIB2, FOSB, FZD3, WNT7A, AQP9, RGS1, SLC12A8, GSTT1, APOBEC3G, NCF2, RSAD2, HIST1H2AE, LAMP3, MAGEA11, BIRC3, DACH1, SPOCK2, CXCL10, IFI44L, CHI3L1, CCL20, PNOC
TCGA.23.1031.01A.01R.0434.01	54	AQP9, MAP4K1, ACP5, RRP9, HPSE, DUSP2, IFI44L, PLEKHG3, HRH1, NCF2, PLEKHF1, C1orf54, GAL3ST4, MICAL3, EPN2, EGR2, SLC12A1, RGS1, BCL7A, TCF7, PPFIBP1, HIST1H2BG, RPL10L, PIK3IP1, MAP9, CCL20, FZD3, BRAF, WNT5B, APOBEC3G, SPAG4, STXBP6, GPR19, SMPDL3B, REPS2, CXCL10, ZNF165, LAMP3, MYB, PTPRG, LTB, ZFP36L2, ADAMTS3, SLC12A8, HIST1H2AE, FOSB, TRIB2, KIRREL, PBXIP1, GSTT1, SPOCK2, GPC4, PNOC, CHI3L1
TCGA.23.1032.01A.02R.0434.01	36	RPL10L, PDK1, CCND2, KIRREL, PIK3IP1, BIRC3, CD69, ICA1, CCL22, PLA2G7, TRIB2, SLC12A8, ZNF165, TCF7, GPC4, APOBEC3G, PLEKHF1, SMPDL3B, REPS2, DUSP2, SKAP1, SPOCK2, MAP9, MAGEA11, APOBEC3A, ACP5, RSAD2, STXBP6, SPAG4, CHI3L1, AQP9, IFI44L, FZD3, PNOC, LAMP3, CXCL10
TCGA.23.1107.01A.01R.0434.01	39	BRAF, HPSE, ST6GALNAC4, RRP9, LTC4S, HOXA1, SKAP1, ICA1, C3AR1, TNFSF14, SLC12A8, SMPDL3B, NCF2, ZNF222, PLEKHF1, MS4A6A, RPL10L, TCF7, PBXIP1, MAP9, MAP4K1, APOL6, PPFIBP1, ACP5, RGS1, GPC4, REPS2, LIME1, CXCL10, GSTT1, MYB, DUSP2, IGKC, MAGEA11, APOBEC3G, FZD3, TRPM4, STXBP6, CHI3L1
TCGA.23.1109.01A.01R.0434.01	19	SMPDL3B, GAL3ST4, TRIB2, RYR1, FCER1A, BANK1, NCF2, FZD2, GSTT1, FZD3, MS4A6A, CHI3L1, SLC12A8, SPOCK2, HLA-DQA1, CXCL10, MMP9, PNOC, PLEKHF1
TCGA.23.1110.01A.01R.0434.01	18	MAP9, RRP9, CYP27A1, DACH1, PASK, TRIB2, GPR19, FZD2, BCL7A, MYB, CHI3L1, CD40, MAP4K1, SPAG4, ZNF165, FZD3, TCF7, PNOC
TCGA.23.1111.01A.01R.0582.01	35	LAMP3, FZD2, APOL6, CDA, VILL, TCF7, RPL10L, SLC12A8, PIK3IP1, HNMT, APOBEC3G, CYP27A1, PLEKHF1, LEF1, ZFP36L2, PTPRG, FOSB, ACP5, DACH1, SPAG4, PPFIBP1, COL8A2, FZD3, ADAM28, CXCL10, STXBP6, CCND2, SPOCK2, RSAD2, HRH1, GSTT1, TRIB2, CHI3L1, IFI44L, PNOC
TCGA.23.1113.01A.01R.0434.01	40	TRPM4, MAP4K1, ATHL1, ICA1, PDK1, REPS2, GPC4, MYB, PBXIP1, RRP9, ST6GALNAC4, GAL3ST4, FCGR2B, VILL, KLRF1, CYP27A1, COL8A2, C3AR1, TCF7, APOBEC3G, KIRREL, RCAN3, RPL10L, PPFIBP1, ZFP36L2, SPAG4, PLEKHF1, TRIB2, PIK3IP1, RGS1, ACP5, HRH1, SLC12A8, P2RX5, SPOCK2, GSTT1, STXBP6, FZD3, CHI3L1, PNOC
TCGA.23.1114.01B.01R.0564.01	56	RPL10L, SPAG4, LAMP3, GPC4, ZNF135, KIRREL, PDK1, ICA1, EPN2, CA8, APOBEC3G, GPR1, MANEA, NCF2, HHEX, ADAMTS3, CD22, HLA-DQA1, CXCL3, RYR1, RGS1, ATHL1, C1orf54, PBXIP1, LEF1, GPR19, BCL7A, STXBP6, SLC12A8, TCF7, MAP9, COL8A2, IL1B, ZFP36L2, SPOCK2, PTPRG, ZNF165, SMPDL3B, MMP12, ADAM28, ST3GAL6, CXCL10, MYB, IFI44L, GSTT1, DACH1, TRIB2, FZD3, EGR2, DUSP2, CHI3L1, FZD2, PPFIBP1, CCL20, PNOC, FOSB
TCGA.23.1116.01A.01R.0434.01	36	GAL3ST4, DUSP2, C1orf54, FOSB, LTB, TLR2, IL1B, RYR1, GSTT1, BIRC3, ST3GAL6, CXCL3, WNT7A, APOBEC3G, FCGR2B, NCF2, PTPRG, CD69, RSAD2, STXBP6, HLA-DQA1, MS4A6A, TRIB2, C3AR1, ATHL1, SLC12A8, PLEKHF1, FCGR3B, ADAMDEC1, TNFAIP6, MMP12, RGS1, IFI44L, PPFIBP1, CXCL10, CXCL5
TCGA.23.1117.01A.02R.0434.01	22	IGKC, PPFIBP1, IL4R, PLEKHF1, NCF2, ACP5, EBI3, FCGR2B, RGS1, TCF7, MS4A6A, HLA-DOB, MMP9, SPOCK2, C1orf54, PNOC, APOBEC3G, SLC12A8, HLA-DQA1, CHI3L1, CXCL10, CXCL9
TCGA.23.1118.01A.01R.0434.01	44	RPL10L, SKAP1, MICAL3, BIRC3, TCF7, PLEKHF1, HIST1H2AE, APOL6, C3AR1, GAL3ST4, CCL22, FCGR2B, CCR7, AIM2, HPSE, SPOCK2, C1orf54, CCL20, TRIB2, APOBEC3G, PPFIBP1, NCF2, MYB, ST3GAL6, DUSP2, MAP9, QPCT, CXCL11, MS4A6A, SLC12A8, ADAMDEC1, PNOC, CXCL9, FZD3, RSAD2, ATHL1, LAMP3, GSTT1, HLA-DQA1, RGS1, STXBP6, IFI44L, CXCL10, CHI3L1
TCGA.23.1119.01A.02R.0434.01	33	PBXIP1, CYP27A1, GAL3ST4, NCF2, REPS2, C3AR1, HIST1H2AE, GSTT1, PPFIBP1, PIK3IP1, TCF7, C1orf54, FZD3, IGHD, SPOCK2, ACP5, IGHM, FCGR2B, RGS1, SLC12A8, QPCT, PTPRG, GPC4, HLA-DQA1, APOBEC3G, MS4A6A, CXCL10, REN, STXBP6, IGKC, CXCL9, CHI3L1, FZD2
TCGA.23.1120.01A.02R.0434.01	29	SLC12A8, WNT7A, MICAL3, BCL2A1, FZD2, HPSE, CCL4, MAP9, RGS1, SPOCK2, TRIB2, TNFAIP6, APOL6, CXCL11, MS4A6A, EBI3, CCR7, LAMP3, LTB, GSTT1, RSAD2, CCL19, PNOC, STXBP6, MAGEA11, APOBEC3G, IFI44L, CHI3L1, CXCL10
TCGA.23.1121.01A.01R.0434.01	21	BCL7A, MAP4K1, TCF7, KIRREL, SLC12A1, HIST1H2BG, FZD3, HIST1H2AE, COL8A2, ZNF165, RGS1, PTPRG, DUSP2, DACH1, STXBP6, GPC4, HTR2B, MYB, FZD2, CHI3L1, IGKC
TCGA.23.1122.01A.01R.0434.01	57	RYR1, BMP2K, MICAL3, LIME1, PBXIP1, NCF2, GAL3ST4, SLC15A3, ADAM28, CCL20, DACH1, REPS2, CXCL11, TCF7, LY86, SLC12A1, FRK, FZD2, SLC12A8, GPC4, EGR2, DUSP2, PTPRG, TREM2, DSC1, APOL6, ZNF165, RNASE6, KIRREL, PLEKHF1, PPFIBP1, C3AR1, C1orf54, ACP5, FCGR2B, ATHL1, MS4A6A, MYB, SPOCK2, HIST1H2AE, TRIB2, HIST1H2BG, FZD3, SMPDL3B, STXBP6, RGS1, MAGEA11, RSAD2, HPSE, APOBEC3G, FOSB, LAMP3, PNOC, IFI44L…
TCGA.23.1123.01A.01R.0434.01	27	ST3GAL6, SLC12A8, STXBP6, APOL6, NCF2, ADAMDEC1, TNFAIP6, RNASE6, ACP5, GSTT1, CCL4, C3AR1, LAMP3, CCL20, CCR7, EBI3, RGS1, HLA-DQA1, CCL19, PLEKHF1, MS4A6A, RSAD2, APOBEC3G, IGKC, CHI3L1, IFI44L, CXCL10
TCGA.23.1124.01A.01R.0434.01	17	PTPRG, NCF2, RGS1, FOSB, ATHL1, SLC12A8, LTB, GPC4, PNOC, APOBEC3G, VNN1, CCL20, LAMP3, SPOCK2, IFI44L, CXCL10, CHI3L1
TCGA.23.1809.01A.01R.0564.01	57	CXCL5, ZFP36L2, GPR19, APOL6, SMPDL3B, EPN2, RPL10L, MANEA, RCAN3, PASK, C3AR1, GAL3ST4, IRF8, FZD2, TRIB2, SSX1, SLC2A6, HIST1H2BG, PLEKHF1, TNFAIP6, TSHR, PPFIBP1, KIRREL, ACP5, BRAF, ZNF222, C1orf54, COL8A2, ZNF135, DACH1, MICAL3, RSAD2, ZNF165, NCF2, MAP9, TCF7, CCL20, LAMP3, CDH12, MAGEA11, IGKC, IFI44L, RYR1, SLC12A8, PDK1, APOBEC3G, HPSE, HIST1H2AE, SPAG4, PNOC, CXCL10, CHI3L1, P2RX5, CA8,…
TCGA.23.2072.01A.01R.0668.01	41	ADAM28, C3AR1, HOXA1, HIST1H2AE, TRPM4, TCF7, BIRC3, LEF1, C1orf54, DEPDC5, IFI44L, FZD3, PTGER2, DGKA, PBXIP1, ST3GAL6, IL4R, CXCL3, DUSP2, HCK, C11orf80, SMPDL3B, GSTT1, PIK3IP1, REPS2, WNT7A, FOSB, STXBP6, PLEKHF1, ATHL1, CRISP3, VILL, CCL20, APOBEC3G, ZFP36L2, SLC12A8, CHI3L1, TRIB2, SPOCK2, HRH1, PNOC
TCGA.23.2077.01A.01R.0668.01	58	CYP27A1, CCL13, REPS2, SPAG4, CSF3R, HRH1, BCL7A, CCR5, HIST1H2AE, GPR19, ZFP36L2, SKAP1, PLEKHF1, RYR1, DUSP2, CLEC7A, CA8, ADAMDEC1, PTPRG, QPCT, GPR65, ACP5, HLA-DOB, GAL3ST4, DACH1, APOL6, CCL18, PIK3IP1, NCF2, FZD2, PBXIP1, TRIB2, SPOCK2, SAMSN1, TREM2, C1orf54, RGS1, CR2, SLC12A8, C3AR1, LY86, HPSE, APOBEC3G, RSAD2, LTC4S, GPC4, SMPDL3B, CXCL11, RNASE6, MS4A6A, PNOC, FCGR2B, LAMP3, GSTT1, I…
TCGA.23.2078.01A.01R.0668.01	27	CXCL13, C1orf54, MMP12, RGS1, MAP9, GSTT1, EBI3, SLC12A8, CCL19, DACH1, FZD2, SELL, PTPRG, MS4A6A, SPAG4, FZD3, CXCL9, WNT7A, PNOC, CXCL10, HLA-DQA1, IL7R, IFI44L, TRIB2, CHI3L1, STXBP6, IGKC
TCGA.23.2079.01A.01R.0668.01	37	C3AR1, CCL5, BST1, APOL6, ADAMDEC1, PPFIBP1, REPS2, ZNF165, GAL3ST4, GSTT1, RNASE6, LEF1, CCL19, COL8A2, CCL18, FZD2, TRIB2, LIME1, SKAP1, SLC12A8, RGS1, NCF2, MS4A6A, LAMP3, CXCL9, MYB, HPSE, FCGR2B, IFI44L, HLA-DOB, STXBP6, CXCL10, IGKC, LTB, APOBEC3G, CHI3L1, HLA-DQA1
TCGA.23.2081.01A.01R.0668.01	22	FZD2, ST6GALNAC4, PPFIBP1, HIST1H2AE, ADAM28, C1orf54, ST3GAL6, CXCL10, APOBEC3G, SPAG4, RSAD2, SPOCK2, IL4R, FZD3, IFI44L, PTPRG, GSTT1, MYB, STXBP6, CHI3L1, GPC4, TRIB2
TCGA.23.2084.01A.02R.0668.01	43	TRPM4, FCGR2B, CCR7, TLR2, EBI3, REPS2, QPCT, CLEC7A, AIF1, PPFIBP1, CXCL9, CCL19, ATHL1, TREM1, BRAF, C1orf54, MYB, GAL3ST4, TREM2, PTGER2, SAMSN1, SLC12A8, APOL3, LY86, SPOCK2, C3AR1, RNASE6, ST6GALNAC4, HPSE, SLC15A3, PLEKHF1, FZD3, APOBEC3G, APOL6, PNOC, MS4A6A, HLA-DQA1, RGS1, RSAD2, LAMP3, IFI44L, CHI3L1, CXCL10
TCGA.24.0966.01A.01R.0404.01	25	RGS1, TRIB2, PPFIBP1, PLEKHF1, RPL10L, CCR7, LAMP3, SPOCK2, TCF7, LTC4S, CCL22, HIST1H2AE, FZD3, APOBEC3G, HIST1H2BG, GSTT1, RSAD2, CCL20, MYB, PNOC, MAP9, STXBP6, CXCL10, CHI3L1, IFI44L
TCGA.24.0968.01A.01R.0434.01	34	IGKC, FZD2, C1orf54, SKAP1, CCL18, GPC4, IL4R, EGR2, EBI3, RSAD2, CCL20, TCF7, RNASE6, APOL6, CCR7, GAL3ST4, C3AR1, NCF2, DUSP2, MMP9, CCL19, FCGR2B, GSTT1, STXBP6, SLC12A8, LAMP3, FOSB, PNOC, RGS1, MS4A6A, APOBEC3G, IFI44L, CXCL10, CHI3L1
TCGA.24.0970.01B.01R.0434.01	30	REPS2, ICA1, DUSP2, SLC2A6, RPL10L, C3AR1, SPOCK2, CYP27A1, IFI44L, NCF2, FZD2, C1orf54, GAL3ST4, RSAD2, MAGEA11, PPFIBP1, MS4A6A, TCF7, TRIB2, CA8, ACP5, FZD3, TNFAIP6, GSTT1, SKAP1, DACH1, RGS1, CHI3L1, SLC12A8, PNOC
TCGA.24.0975.01A.02R.0434.01	14	C1orf54, HRH1, MAP9, WNT7A, PTPRG, GSTT1, TRIB2, DACH1, FZD2, CHI3L1, IGKC, SLC12A8, SPOCK2, PNOC
TCGA.24.0979.01A.01R.0434.01	47	BIRC3, CCL19, ACP5, CLIC2, LTC4S, PBXIP1, FZD3, QPCT, APOL3, APOL6, C1orf54, RCAN3, SKAP1, CCR7, MAP4K1, ZNF165, AQP9, PLEKHF1, WNT7A, SLC15A3, SPAG4, IFI44L, REPS2, TRIB2, MYB, ST3GAL6, DAPK2, MICAL3, STXBP6, RSAD2, SPOCK2, RGS1, MAP9, TCF7, RPL10L, DUSP2, GSTT1, HLA-DQA1, SLC12A8, LAMP3, FOSB, ATHL1, APOBEC3G, PNOC, HRH1, CHI3L1, CXCL10
TCGA.24.0980.01A.01R.0404.01	64	ZNF165, BANK1, TCF7, AIM2, RPL10L, BCL2A1, HCK, C11orf80, CHI3L2, GSTT1, ADAMDEC1, C1orf54, PIK3IP1, HIST1H2BG, EGR2, BRAF, HPSE, PBXIP1, EBI3, MS4A6A, ZFP36L2, PTPRG, BST1, SPAG4, ALOX5, KYNU, PLA2G7, CCR7, QPCT, HLA-DOB, PLEKHF1, NCF2, CCL5, CCL19, CCL4, HRH1, CCL20, VNN1, DUSP2, HIST1H2AE, APOL3, STXBP6, CXCL11, CYP27A1, FOSB, GPC4, CLEC7A, APOL6, IL4R, SLC12A8, TRIB2, RENBP, RSAD2, LAMP3, NOD…
TCGA.24.0982.01A.01R.0434.01	25	PBXIP1, GPR19, RSAD2, KIRREL, ACP5, PTPRG, TRIB2, PLEKHF1, STXBP6, SLC12A8, SPOCK2, MYB, HRH1, PPFIBP1, LAMP3, ST3GAL6, TCF7, IFI44L, CXCL10, APOBEC3G, FZD2, IGKC, PNOC, CHI3L1, UGT2B17
TCGA.24.1103.01A.01R.0434.01	40	RRP9, MICAL3, SLC15A3, SPOCK2, C1orf54, RPL10L, MAP9, TCF7, PLEKHF1, MANEA, ATHL1, FZD2, EGR2, SKAP1, IFI44L, CYP27A1, ST3GAL6, TRIB2, SLC12A8, FZD3, FOSB, SPAG4, HIST1H2BG, REPS2, PNOC, QPCT, BRAF, LAMP3, CRISP3, MYB, DUSP2, CXCL10, PTPRG, APOL6, CCL20, APOBEC3G, GSTT1, HIST1H2AE, CHI3L1, STXBP6
TCGA.24.1104.01A.01R.0434.01	27	EGR2, BRAF, CXCL9, DAPK2, REPS2, NCF2, LTC4S, C1orf54, C3AR1, TREM2, SLC12A8, MMP9, HIST1H2AE, ATHL1, IFI44L, SKAP1, STXBP6, MS4A6A, APOBEC3G, HLA-DQA1, FCGR2B, CXCL10, IGKC, RGS1, GSTT1, CHI3L1, HPSE
TCGA.24.1105.01A.01R.0434.01	39	TREM1, APOL6, TRPM4, RRP9, RPL10L, PPFIBP1, TRIB2, IL4R, PBXIP1, ZNF165, MAP9, FZD3, ADAM28, MAGEA11, MAP4K1, ATHL1, KIRREL, NCF2, TCF7, HPSE, SPAG4, RGS1, FZD2, ACP5, WNT7A, HIST1H2BG, CCL18, HIST1H2AE, APOBEC3G, FCGR2B, DACH1, SLC12A8, CHI3L1, PTPRG, SPOCK2, IGKC, CXCL10, CXCL9, PNOC
TCGA.24.1413.01A.01R.0453.01	32	TREM1, RPL10L, C1orf54, SPOCK2, SLC12A8, ACP5, FZD3, NCF2, TRIB2, IL4R, SPAG4, MYB, TCF7, APOL6, ADAM28, SLC15A3, GSTT1, ST3GAL6, PLEKHF1, FZD2, ATHL1, MMP9, CXCL11, APOBEC3G, PNOC, HLA-DQA1, LAMP3, RSAD2, STXBP6, CXCL10, IFI44L, CHI3L1
TCGA.24.1416.01A.01R.0477.01	42	RCAN3, RPL10L, NCF2, FCGR2B, LY86, SMPDL3B, SLC12A8, DACH1, TRIB2, C3AR1, BIRC3, ADAMTS3, SKAP1, SLC15A3, AQP9, TREM2, FZD3, CCND2, ATHL1, PTGER2, SPOCK2, DUSP2, MAP9, EGR2, CRISP3, RSAD2, TCF7, RNASE6, MMP9, CXCL10, ACP5, STXBP6, GSTT1, HLA-DQA1, LAMP3, PNOC, APOBEC3G, RGS1, IFI44L, FOSB, MYB, CHI3L1
TCGA.24.1417.01A.01R.0477.01	36	MAP9, PLEKHF1, HLA-DQA1, BCL2A1, LY86, C1orf54, SLC12A8, HIST1H2AE, SAMSN1, IGHM, MYB, CXCL13, CCL22, HPSE, EBI3, HIST1H2BG, CCR7, CCL19, STXBP6, IGKC, HSPA6, NCF2, C3AR1, FCGR2B, FZD3, RNASE6, MS4A6A, APOBEC3G, CXCL11, RGS1, CHI3L1, RSAD2, LAMP3, PNOC, CXCL10, IFI44L
TCGA.24.1418.01A.01R.0477.01	56	IL7R, BRAF, MANEA, MYB, REPS2, MAP4K1, AIF1, CYP27A1, C5AR1, GAL3ST4, CHI3L1, ATHL1, BCL7A, CD22, ICA1, RYR1, LY86, PDK1, SAMSN1, TCF7, GPC4, HPSE, PLEKHF1, C3AR1, ZNF165, MAP9, SMPDL3B, C1orf54, PTPRG, PPFIBP1, FCGR2B, TNFAIP6, CA8, MS4A6A, RNASE6, FZD2, WNT7A, TRIB2, APOBEC3G, SPAG4, LAMP3, DUSP2, RSAD2, EGR2, FZD3, STXBP6, MAGEA11, IFI44L, FOSB, SLC12A8, RGS1, SPOCK2, HLA-DQA1, CXCL10, IGKC, P…
TCGA.24.1419.01A.01R.0477.01	38	ZNF324, SPAG4, DACH1, SLC15A3, PIK3IP1, ZNF165, HNMT, PPFIBP1, TRPM4, ATHL1, ZFP36L2, ST3GAL6, RPL10L, SELL, PBXIP1, BCL7A, CYP27A1, CD22, HPSE, TCF7, LEF1, FZD2, GPC4, SPOCK2, RSAD2, FZD3, C1orf54, APOBEC3G, QPCT, EGR2, LAMP3, GSTT1, CCND2, MYB, CHI3L1, CCL20, CXCL10, IFI44L
TCGA.24.1422.01A.01R.0477.01	35	LTC4S, IL4R, NPL, PLEKHF1, SAMSN1, FOSB, CCND2, HIST1H2BG, PRF1, FZD3, GAL3ST4, TREM2, IL2RB, C1orf54, TNFAIP6, SPOCK2, NCF2, IFI44L, PPFIBP1, ATHL1, ST3GAL6, MMP9, C3AR1, RNASE6, CXCL10, APOBEC3G, LY86, GSTT1, PNOC, GNLY, MS4A6A, SLC12A8, RGS1, FCGR2B, CHI3L1
TCGA.24.1423.01A.01R.0477.01	44	ZNF165, BCL7A, C11orf80, DACH1, NCF2, APOBEC3A, PLEKHF1, PIK3IP1, DUSP2, PPFIBP1, RGS1, UGT2B17, MMP9, SMPDL3B, ZFP36L2, WNT7A, MANEA, APOL6, GPC4, CCL20, FZD3, PBXIP1, SPAG4, ACP5, C1orf54, APOBEC3G, IFI44L, GSTT1, CXCL9, SLC12A8, BMP2K, PNOC, CLIC2, ST3GAL6, DSC1, CXCL11, PTPRG, QPCT, SPOCK2, SLC12A1, RSAD2, LAMP3, CXCL10, CHI3L1
TCGA.24.1424.01A.01R.0477.01	28	CCR7, FCGR2B, MAP9, FZD3, SPAG4, HLA-DQA1, CCL19, C3AR1, HOXA1, FZD2, CHI3L1, GPR19, DACH1, APOBEC3G, TRIB2, SPOCK2, GSTT1, SLC12A8, RGS1, GPC4, MS4A6A, PLEKHF1, PNOC, IGKC, LAMP3, RSAD2, IFI44L, CXCL10
TCGA.24.1425.01A.02R.0502.01	37	PLEKHF1, PTPRG, RSAD2, LY86, HRH1, IL4R, FZD3, C5AR1, ADAMDEC1, CCL18, SAMSN1, VNN1, GSTT1, SPOCK2, TCF7, IL2RB, TNFAIP6, GAL3ST4, PNOC, EGR2, REPS2, NCF2, IFI44L, FCGR2B, APOBEC3G, C1orf54, MS4A6A, RGS1, C3AR1, HLA-DQA1, CXCL10, FOSB, AQP9, IGKC, CHI3L1, CRISP3, SLC12A8
TCGA.24.1426.01A.01R.0477.01	35	C3AR1, AIF1, BCL7A, PBXIP1, KIRREL, RSAD2, PLEKHF1, GPC4, CYP27A1, REPS2, MICAL3, SPAG4, RPL10L, HIST1H2AE, TCF7, HIST1H2BG, BIRC3, SLC12A8, ACP5, APOBEC3G, TRIB2, FCGR2B, MS4A6A, RGS1, LAMP3, PPFIBP1, CHI3L1, MAP4K1, SKAP1, RYR1, SPOCK2, CCL20, ATHL1, IFI44L, PNOC
TCGA.24.1427.01A.01R.0477.01	49	COL8A2, CCR7, PBXIP1, SMPDL3B, TCF7, CD38, DUSP2, RPL10L, IL7R, KIRREL, BMP2K, GPC4, AIF1, HIST1H2BG, CCR5, GAL3ST4, MNDA, ST3GAL6, MAP9, PNOC, GZMK, FZD2, BST1, CXCL9, FZD3, HPSE, IFI44L, PPFIBP1, DACH1, C5AR1, LY86, SAMSN1, TRIB2, C1orf54, RNASE6, TREM2, CHI3L1, CXCL10, APOBEC3G, ADAMTS3, EGR2, C3AR1, MS4A6A, FOSB, FCGR2B, SLC12A8, SPOCK2, RGS1, IGKC
TCGA.24.1428.01A.01R.0477.01	50	KYNU, KIRREL, CXCL9, RPL10L, C1orf54, SLAMF1, TCF7, CYP27B1, MYB, CRISP3, CCL7, CD40, NCF2, PPFIBP1, CCL18, CD38, APOL3, ACP5, TREM2, IRF8, LAMP3, GPC4, TRIB2, TREM1, RNASE6, IL1B, TNFAIP6, C3AR1, CCR7, APOL6, EBI3, RGS1, HPSE, HLA-DQA1, RSAD2, CCL19, BIRC3, CCL20, IGHM, ADAMDEC1, APOBEC3G, STXBP6, FCGR2B, CHI3L1, IFI44L, PNOC, CXCL11, MMP9, IGKC, CXCL10
TCGA.24.1430.01A.01R.0477.01	31	PLEKHF1, PTPRG, BANK1, CA8, CCND2, ADAMTS3, KIRREL, SPAG4, PPFIBP1, TCF7, CYP27A1, PBXIP1, ICA1, SPOCK2, RPL10L, PIK3IP1, GPR19, SMPDL3B, BST1, TRIB2, WNT5B, DACH1, CCL20, AQP9, GPC4, CHI3L1, PLA2G7, HIST1H2AE, FZD3, STXBP6, PNOC
TCGA.24.1431.01A.01R.0477.01	46	CCL18, APOL3, HLA-DOB, MMP9, RCAN3, LIME1, TCF7, ST6GALNAC4, HAL, BANK1, SAMSN1, TRPM4, AIF1, RRP9, GSTT1, GAL3ST4, ICA1, VILL, C1orf54, FCGR2B, DPP4, C11orf80, SKAP1, PIK3IP1, LY86, HNMT, RPL10L, SLC12A8, C3AR1, WNT7A, RNASE6, PTPRG, PPFIBP1, TREM2, MYB, DACH1, HLA-DQA1, HRH1, MS4A6A, ST3GAL6, CXCL10, RGS1, PNOC, TRAF4, CHI3L1, STXBP6
TCGA.24.1434.01A.01R.0477.01	37	GAL3ST4, TNFAIP6, SAMSN1, RYR1, TLR2, IFI44L, AIF1, SMPDL3B, NCF2, STXBP6, TRIB2, SPOCK2, APOBEC3G, TREM1, DUSP2, GPC4, MMP9, GSTT1, C1orf54, FOSB, LY86, CCL4, RNASE6, TREM2, MS4A6A, CXCL9, EGR2, HLA-DQA1, C3AR1, IGKC, SLC12A8, PNOC, IL1B, CHI3L1, CXCL10, FCGR2B, RGS1
TCGA.24.1435.01A.01R.0477.01	45	LAMP3, TLR2, BST1, RPL10L, CST7, C1orf54, CCL5, AIF1, BCL2A1, HPSE, SLC12A8, GAL3ST4, REN, CXCL11, SCN9A, NCF2, PTPRG, LY86, EBI3, CCL19, PNOC, TRIB2, CCR7, C3AR1, CXCL9, RNASE6, CCL20, SPAG4, CCL22, FCGR2B, MAP9, HIST1H2BG, LTB, FZD3, RSAD2, APOBEC3G, GSTT1, HIST1H2AE, MS4A6A, STXBP6, IFI44L, RGS1, CHI3L1, HLA-DQA1, CXCL10
TCGA.24.1436.01A.01R.0477.01	56	C1orf54, PLEKHF1, C11orf80, C5AR1, FOSB, ATHL1, CCR7, MICAL3, DHX58, ADAMDEC1, AIM2, TREM2, FZD3, CCL4, GAL3ST4, MMP9, SIGLEC1, SMPDL3B, REPS2, PTGER2, CCL19, CCR5, FCGR2B, LY86, CXCL9, BIRC3, TRIB2, PTPRG, GPC4, VNN3, SAMSN1, APOL6, C3AR1, APOL3, PLA2G7, ST3GAL6, AQP9, PPFIBP1, SLC15A3, APOBEC3A, SLC12A8, MS4A6A, HPSE, RNASE6, HLA-DQA1, SPOCK2, STXBP6, RGS1, CXCL11, APOBEC3G, PNOC, RSAD2, CHI3L1…
TCGA.24.1463.01A.01R.0477.01	25	PTPRG, TCF7, CCR7, SPOCK2, CCL19, NCF2, MS4A6A, FZD3, SLC12A8, C1orf54, GSTT1, C3AR1, PPFIBP1, SPAG4, RSAD2, FCGR2B, MMP12, MMP9, IFI44L, RGS1, CXCL10, TRIB2, APOBEC3G, PNOC, CHI3L1
TCGA.24.1464.01A.01R.0477.01	39	GAL3ST4, CCR5, CYP27A1, APOL6, CCL5, DHX58, TREM2, MICAL3, CCL19, SLC12A1, FCGR2B, TCF7, BCL7A, C3AR1, RGS1, FZD3, SKAP1, STXBP6, LAMP3, C1orf54, FZD2, MAK, KIRREL, SPOCK2, LTB, PTPRG, BMP2K, PPFIBP1, MS4A6A, SLC12A8, ZNF165, SLC15A3, CHI3L1, MYB, APOBEC3G, MAP9, CXCL10, IFI44L, UGT2B17
TCGA.24.1466.01A.01R.0477.01	33	RRP9, CCL20, MICAL3, HIST1H2BG, TRAF4, FCGR2B, MYB, TCF7, NCF2, PPFIBP1, C1orf54, ADAM28, KIRREL, TREM2, SMPDL3B, APOL6, HIST1H2AE, GSTT1, TRIB2, HPSE, SKAP1, RSAD2, PLEKHF1, SLC12A8, FZD3, STXBP6, MAP9, RGS1, CXCL10, APOBEC3G, LAMP3, IFI44L, CHI3L1
TCGA.24.1467.01A.01R.0477.01	26	BMP2K, PLEKHF1, CXCL9, RPL10L, RSAD2, APOBEC3G, VILL, DACH1, MS4A6A, HRH1, STXBP6, TRIB2, FZD3, HIST1H2AE, MAK, TCF7, IGKC, ST3GAL6, MAP9, HLA-DQA1, ATHL1, MYB, GSTT1, IFI44L, CXCL10, CHI3L1
TCGA.24.1469.01A.01R.0502.01	41	SMPDL3B, DUSP2, PBXIP1, RGS1, SLC12A8, ZNF165, RYR1, SPAG4, QPCT, CCL19, MICAL3, BMP2K, MANEA, C1orf54, CXCL11, RSAD2, HLA-DQA1, NCF2, GSTT1, PTPRG, CSF3R, MAP4K1, BIRC3, P2RY2, ST3GAL6, GPR19, CCL20, CA8, FZD2, LAMP3, MAP9, MYB, STXBP6, IFI44L, FZD3, APOBEC3G, MAGEA11, MMP12, CHI3L1, CXCL10, IGKC
TCGA.24.1470.01A.01R.0502.01	55	KIAA0754, PPFIBP1, CCR5, TCF7, HLA-DOB, GAL3ST4, CCL19, HAL, HIST1H2BG, CCL18, SAMSN1, HIST1H2AE, VNN3, CA8, SMPDL3B, VNN1, ACP5, IL4R, LY86, SLC12A8, CXCL13, FOSB, BIRC3, AIF1, ST3GAL6, CXCL11, NCF2, FCGR2B, TREM2, DUSP2, ATHL1, LTC4S, GPC4, EGR2, APOL6, CCL20, PIK3IP1, PNOC, C1orf54, C3AR1, IL1B, STXBP6, LAMP3, RNASE6, RSAD2, APOBEC3G, VILL, IGKC, CRISP3, MS4A6A, CXCL9, IFI44L, RGS1, CXCL10, CH…
TCGA.24.1471.01A.01R.0502.01	41	EPN2, PBXIP1, REPS2, FCGR2B, ICA1, CYP27A1, PLEKHF1, WNT7A, KIRREL, RCAN3, APOL3, CLEC7A, TREM2, FZD3, FOSB, RSAD2, MYB, LTC4S, TLR2, AIF1, MICAL3, TCF7, LY86, SMPDL3B, RPL10L, C3AR1, MS4A6A, SKAP1, RNASE6, CCL20, APOBEC3G, STXBP6, HPSE, IFI44L, HRH1, CXCL10, ST3GAL6, RGS1, BIRC3, CHI3L1, PNOC
TCGA.24.1474.01A.01R.0502.01	47	TLR7, RPL10L, CCL18, FRK, TCF7, CYP27A1, APOBEC3G, EPN2, MANEA, BIRC3, C5AR1, PTPRG, TRAF4, C1orf54, ST3GAL6, CD69, ADAMTS3, NCF2, SLC12A8, TLR2, LAMP3, VNN3, GAL3ST4, CLEC7A, LY86, CCND2, RSAD2, RNASE6, SAMSN1, VNN1, FZD2, C3AR1, CDH12, STXBP6, HPSE, MMP9, ZNF165, TREM2, MYB, DUSP2, FCGR2B, MS4A6A, CXCL10, IFI44L, RGS1, MNDA, CHI3L1
TCGA.24.1544.01A.01R.0538.01	31	FZD3, CYP27A1, SPOCK2, LEF1, BCL7A, CXCL10, WNT7A, LTC4S, APOBEC3G, SMPDL3B, PBXIP1, MAP9, SKAP1, GSTT1, FZD2, SPAG4, VILL, TRIB2, C1orf54, DACH1, RYR1, RSAD2, PLEKHF1, COL8A2, MAP4K1, PNOC, LAMP3, PLA1A, CA8, IFI44L, CHI3L1
TCGA.24.1545.01A.01R.0538.01	60	PTPRG, CYP27A1, MMP9, TREM2, CD3E, AMPD1, TLR2, SPAG4, IRF8, ST3GAL6, WNT7A, CST7, CLEC7A, FZD2, CD3D, LY86, CCR5, IGSF6, SLAMF8, C1orf54, AIF1, RYR1, APOL3, APOL6, CD27, GAL3ST4, COL8A2, PPFIBP1, AQP9, CCL5, SMPDL3B, TRIB2, SAMSN1, CXCL11, CXCL13, GPC4, MNDA, GZMK, RGS1, LAMP3, C3AR1, RSAD2, CD2, TNFRSF17, SPOCK2, SLC12A8, FZD3, RNASE6, APOBEC3G, IGHD, FCGR2B, CRISP3, MS4A6A, IFI44L, CHI3L1, CXC…
TCGA.24.1546.01A.01R.0538.01	29	LY86, RPL10L, PPFIBP1, PLA2G7, PNOC, CD1B, ACP5, CD38, NCF2, PLEKHF1, CST7, CXCL10, IGHM, C1orf54, IGHD, C3AR1, IL1B, SLC12A8, WNT7A, GSTT1, TRIB2, RGS1, COL8A2, APOBEC3G, FCGR2B, HLA-DQA1, CHI3L1, CRISP3, IGKC
TCGA.24.1548.01A.01R.0538.01	48	ICA1, C1orf54, RPL10L, ST3GAL6, BANK1, KLRF1, EPHA1, APOL6, CCL19, ZFP36L2, SPAG4, AQP9, MAP4K1, CCL20, HAL, LEF1, RYR1, GPR19, MAP9, CCND2, CHI3L1, BRAF, FCGR2B, PLEKHF1, FZD2, PPFIBP1, MYB, SLC15A3, GSTT1, SLC12A8, REPS2, SMPDL3B, TCF7, RGS1, CXCL11, IGHM, MS4A6A, IRF8, PNOC, SPOCK2, APOBEC3G, FZD3, RSAD2, GPC4, IGKC, LAMP3, IFI44L, CXCL10
TCGA.24.1549.01A.01R.0502.01	56	SMPDL3B, LEF1, CD2, HLA-DOB, BIRC3, SLC12A8, RCAN3, TRAF4, ST3GAL6, FRK, IL7, APOL6, CCR7, MS4A6A, BMP2K, EBI3, ZNF165, RGS1, TLR2, PLEKHF1, MAN1A1, BST1, VILL, FZD3, CXCL11, IL4R, SPAG4, CCL19, SPOCK2, IL2RB, RYR1, GPR19, HHEX, SLC15A3, HPSE, MANEA, MYB, PTPRG, GZMB, IGKC, MAP9, BANK1, ACP5, AIM2, MAGEA11, APOBEC3G, CDH12, STXBP6, MMP12, RSAD2, GNLY, LAMP3, IFI44L, HLA-DQA1, CHI3L1, CXCL10
TCGA.24.1550.01A.01R.0502.01	39	HCK, LAMP3, QPCT, IGHD, RYR1, SPAG4, GPC4, SLC15A3, IGSF6, PLEKHF1, PTGER2, PLA2G7, ADAMDEC1, RGS1, BST1, RSAD2, APOBEC3G, DACH1, STXBP6, DUSP2, C3AR1, ACP5, RNASE6, PTPRG, HLA-DQA1, IFI44L, MS4A6A, CXCL9, NCF2, CHI3L1, FZD2, TRIB2, MMP12, FCGR2B, C1orf54, IGHM, CXCL10, MMP9, IGKC
TCGA.24.1551.01A.01R.0502.01	40	CCL5, SAMSN1, MAP4K1, TCF7, RNASE6, APOL6, RSAD2, CCL18, PLA2G7, TLR2, FZD3, VNN2, SLC12A8, C3AR1, MYB, VNN1, EAF2, IL1B, TREM2, PIK3IP1, HPSE, NCF2, CD40, LIME1, MS4A6A, IFI44L, MMP12, CRISP3, BIRC3, AIM2, CXCL9, CCL20, MMP9, RGS1, FCGR2B, APOBEC3G, CXCL10, GSTT1, LTB, CHI3L1
TCGA.24.1552.01A.01R.0502.01	40	EGR2, ZNF165, KIRREL, MAP9, DGKA, SKAP1, HIST1H2BG, GPR19, RSAD2, FOSB, SMPDL3B, BMP2K, NCF2, CXCL10, PPFIBP1, C1orf54, PIK3IP1, TCF7, CHI3L1, BST1, MYB, APOBEC3G, FZD3, MMP9, SPAG4, PLA2G7, ST3GAL6, RGS1, PLEKHF1, RPL10L, SLC12A8, ACP5, SLC15A3, IFI44L, PNOC, HIST1H2AE, RYR1, SPOCK2, QPCT, MAP4K1
TCGA.24.1553.01A.01R.0502.01	39	SLC12A8, CCL4, TLR7, LTC4S, CD38, HPSE, BCL2A1, C1orf54, GZMA, TREM2, C3AR1, CXCL11, CD3D, EBI3, TRIB2, APOL6, TNFAIP6, CCR7, RNASE6, CCR5, CXCL13, CD2, LY86, CHI3L1, CCL5, SPOCK2, CCL19, MMP9, IFI44L, RGS1, FCGR2B, PNOC, GZMK, MS4A6A, APOBEC3G, CXCL10, HLA-DQA1, CXCL9, IGKC
TCGA.24.1555.01A.01R.0502.01	24	PTPRG, PLEKHF1, HIST1H2BG, BST1, TCF7, ACP5, NCF2, RPL10L, GPC4, IFI44L, ST3GAL6, AQP9, MMP9, HRH1, SPOCK2, GSTT1, HPSE, FZD3, CCL20, HIST1H2AE, PNOC, STXBP6, CXCL10, CHI3L1
TCGA.24.1556.01A.01R.0538.01	36	C11orf80, ZNF165, MYB, CCL18, RNASE6, CCR5, IL4R, TNFAIP6, TCF7, ZFP36L2, SMPDL3B, NCF2, EBI3, CCR7, GPR19, APOL6, C3AR1, SLC12A8, RGS1, CCL19, STXBP6, HLA-DOB, MS4A6A, SKAP1, APOL3, GSTT1, CXCL11, HPSE, LAMP3, RSAD2, APOBEC3G, CHI3L1, CXCL10, IFI44L, CRISP3, HLA-DQA1
TCGA.24.1557.01A.01R.0538.01	51	SLC12A8, CLEC10A, BRAF, AIF1, C1orf54, GAL3ST4, BCL7A, RPL10L, PDK1, APOL6, PBXIP1, TCF7, C11orf80, HLA-DOB, HIST1H2BG, CCL18, NCF2, LTC4S, SMPDL3B, STXBP6, SPAG4, CXCL11, FCGR2B, TRIB2, IL4R, PPFIBP1, RYR1, ST6GALNAC4, C3AR1, PTPRG, GPC4, MAP9, MYB, RNASE6, PLEKHF1, RGS1, IGKC, SPOCK2, CRISP3, CXCL9, LIME1, HIST1H2AE, GSTT1, RSAD2, FZD3, APOBEC3G, PNOC, IFI44L, LAMP3, CXCL10, CHI3L1
TCGA.24.1558.01A.01R.0538.01	30	RGS1, PLEKHF1, MMP9, TCF7, WNT5B, PLA2G7, KIRREL, PTPRG, HPSE, HIST1H2BG, TRIB2, LAMP3, ZNF165, PNOC, HIST1H2AE, CHI3L1, ZNF222, SMPDL3B, SLC12A8, NCF2, MYB, SPOCK2, BMP2K, HLA-DQA1, CLEC7A, CXCL10, RYR1, APOBEC3G, MAP4K1, LTB
TCGA.24.1560.01A.01R.0538.01	35	SLC12A8, PNOC, DUSP2, ICA1, FOSB, SKAP1, REPS2, DACH1, LEF1, UGT2B17, PIK3IP1, HLA-DQA1, HIST1H2AE, ADAM28, ST3GAL6, QPCT, KLRF1, C1orf54, APOBEC3G, HIST1H2BG, TRIB2, TCF7, PDK1, SMPDL3B, CHI3L1, LAMP3, ATHL1, CA8, RSAD2, FZD3, CXCL10, CCND2, AQP9, IFI44L, SPAG4
TCGA.24.1562.01A.01R.0502.01	30	GAL3ST4, PTPRG, HIST1H2BG, TRIB2, SPOCK2, VILL, DACH1, HPSE, LTC4S, FCGR2B, PLA2G7, RPL10L, HIST1H2AE, IFI44L, RGS1, SPAG4, MS4A6A, CCL20, NCF2, HLA-DQA1, SLC12A8, GSTT1, HRH1, CXCL10, STXBP6, APOBEC3G, FZD3, LTB, PNOC, CHI3L1
TCGA.24.1563.01A.01R.0502.01	62	MAP4K1, BCL7A, AIF1, HPSE, TCF7, APOL3, COL8A2, RNASE6, PLA2G7, ACP5, BANK1, MYB, GAL3ST4, RPL10L, CST7, SMPDL3B, HRH1, SAMSN1, ADAM28, ZNF165, PPFIBP1, PIK3IP1, PTGER2, LY86, MANEA, QPCT, RSAD2, TREM2, FZD3, NCF2, LTB, CD69, SPAG4, C3AR1, WNT7A, APOL6, IL1B, PPBP, C1orf54, IGKC, BIRC3, FCGR2B, SPOCK2, MS4A6A, PNOC, STXBP6, DUSP2, PTPRG, GSTT1, CRISP3, TNFAIP6, IFI44L, CCL20, CXCL10, TRIB2, SLC12…
TCGA.24.1564.01A.01R.0502.01	30	REPS2, ST3GAL6, RNASE6, SLC15A3, CCL13, CCR7, TLR2, PLA2G7, STXBP6, SLAMF8, SAMSN1, FZD3, GAL3ST4, HIST1H2BG, CCL19, CCL18, APOBEC3G, C3AR1, CXCL10, NCF2, RGS1, PNOC, MS4A6A, IFI44L, HLA-DQA1, ADAMDEC1, MMP9, SLC12A8, CHI3L1, FCGR2B
TCGA.24.1565.01A.01R.0502.01	57	NPL, ALOX5, CCR5, PLEKHF1, LTC4S, BANK1, HLA-DOB, PPFIBP1, SAMSN1, EPN2, CD40, LAMP3, RPL10L, LY86, DHX58, CCL23, CLEC10A, ADAMDEC1, CLEC4A, CCL13, SMPDL3B, PBXIP1, FZD3, VNN2, MAK, IL4R, CCL5, RSAD2, C1orf54, MS4A6A, BIRC3, ATHL1, APOL3, C3AR1, RNASE6, FCGR2B, VILL, APOL6, CYP27A1, RGS1, GAL3ST4, TCF7, CCL18, NCF2, ACP5, TREM2, VNN1, MMP9, MAP9, SKAP1, CXCL10, GSTT1, HLA-DQA1, APOBEC3G, MYB, IFI…
TCGA.24.1567.01A.01R.0538.01	27	DACH1, MYB, CST7, SLCO5A1, C1orf54, WNT5B, ZFP36L2, TRIB2, LEF1, EGR2, TCF7, PLEKHF1, ST3GAL6, SMPDL3B, HIST1H2AE, SKAP1, GSTT1, CYP27A1, SLC12A8, RYR1, FZD3, GPC4, REPS2, QPCT, FZD2, PLA1A, STXBP6
TCGA.24.1603.01A.01R.0502.01	52	LRMP, SELL, RRP9, LIME1, MS4A6A, DUSP2, SLC12A8, RGS1, CD40, IL1B, LEF1, ZFP36L2, GAL3ST4, PPFIBP1, C3AR1, RPL10L, PDK1, EGR2, MANEA, NCF2, LTC4S, GPR19, TCF7, STXBP6, C1orf54, APOL6, ST3GAL6, SMPDL3B, ACP5, SKAP1, CCL20, PLEKHF1, PIK3IP1, PTPRG, CA8, BST1, RSAD2, GPC4, LAMP3, QPCT, CCND2, CRISP3, FZD3, APOBEC3G, SPAG4, IFI44L, AQP9, HLA-DQA1, CXCL10, VNN1, PNOC, CHI3L1
TCGA.24.1604.01A.01R.0502.01	36	CCR7, STXBP6, LTB, CCL19, MAP9, C3AR1, SLC15A3, LEF1, SPOCK2, PTGER2, HRH1, RPL10L, RNASE6, LTC4S, COL8A2, NCF2, ZNF165, BANK1, RGS1, SLC12A8, MS4A6A, AQP9, APOL6, PPFIBP1, MMP9, HIST1H2AE, CCL20, IGKC, CXCL11, LAMP3, RSAD2, PNOC, APOBEC3G, IFI44L, CXCL10, CHI3L1
TCGA.24.1614.01A.01R.0502.01	24	PASK, LIME1, RYR1, MAK, MAP9, ZFP36L2, WNT5B, KLRF1, STXBP6, KIRREL, AQP9, SLC12A8, REPS2, SPOCK2, APOBEC3G, MYB, PPFIBP1, CYP27A1, PLEKHF1, SELL, MAP4K1, TCF7, PNOC, GPR19
TCGA.24.1616.01A.01R.0502.01	33	CD22, KIRREL, PLEKHF1, PBXIP1, BRAF, ST6GALNAC4, SKAP1, CCL20, HIST1H2AE, UGT2B17, EMR3, TCF7, RPL10L, PTPRG, PPFIBP1, PNOC, HRH1, HAL, MANEA, AQP9, GPR19, STXBP6, DUSP2, REPS2, SLC12A8, APOBEC3G, ACP5, FZD3, SPAG4, PLA1A, CHI3L1, CXCL10, ST3GAL6
TCGA.24.1842.01A.01R.0582.01	34	ADAMDEC1, IL2RB, HCK, ACP5, RNASE6, IRF8, CD38, LAMP3, NCF2, APOL6, RSAD2, MS4A6A, IL4R, PLEKHF1, MYB, TNFAIP6, MMP12, CCR7, SPOCK2, EBI3, APOBEC3G, HPSE, FCGR2B, CCL19, CXCL9, RGS1, IFI44L, PNOC, IGKC, MMP9, STXBP6, HLA-DQA1, CXCL10, CHI3L1
TCGA.24.1843.01A.01R.0582.01	37	PNOC, TREM2, RSAD2, UGT2B17, TCF7, C3AR1, CCL18, RNASE6, MAGEA11, FZD2, C1orf54, MAP9, ADAMDEC1, IGHD, RGS1, TLR2, SPOCK2, NCF2, CCL20, SLC12A8, PLEKHF1, MYB, CCL5, MAP4K1, FZD3, APOBEC3G, HLA-DQA1, ST3GAL6, FCGR2B, LAMP3, IFI44L, RYR1, GSTT1, MMP9, LTB, CXCL10, IGKC
TCGA.24.1844.01A.01R.0582.01	33	SLC12A8, GPR19, C1orf54, IFI44L, ATHL1, LTC4S, MAP9, RNASE6, PBXIP1, NIPSNAP3B, RYR1, MICAL3, HPSE, SPAG4, KIRREL, MMP9, EPN2, FZD2, HAL, CYP27A1, MS4A6A, SMPDL3B, TCF7, SPOCK2, APOBEC3G, PNOC, SKAP1, ADAMTS3, ST3GAL6, MYB, FZD3, STXBP6, CHI3L1
TCGA.24.1845.01A.01R.0582.01	38	APOL6, CLEC7A, APOL3, HPSE, GAL3ST4, EBI3, FZD3, AQP9, CCR7, RNASE6, RGS1, CCL18, ACP5, CCL19, FCGR2B, LIME1, MICAL3, HLA-DOB, TCF7, HLA-DQA1, NCF2, RPL10L, APOBEC3G, SKAP1, BIRC3, ATHL1, HIST1H2AE, CXCL11, STXBP6, MYB, MMP9, RSAD2, LAMP3, GSTT1, PNOC, IFI44L, CXCL10, CHI3L1
TCGA.24.1846.01A.01R.0582.01	37	SAMSN1, C1orf54, PLEKHF1, CCR7, PLA2G7, MS4A6A, RSAD2, EBI3, C5AR1, CCL4, CCL18, IGKC, PPFIBP1, STXBP6, NOD2, ADAM28, GSTT1, FCGR2B, HPSE, CCL19, APOL6, LTB, SLC12A8, CXCL11, NCF2, CD69, TRIB2, HLA-DOB, IFI44L, MMP9, RGS1, MYB, APOBEC3G, CCL20, BIRC3, CHI3L1, CXCL10
TCGA.24.1847.01A.01R.0564.01	37	GZMK, GZMA, RGS1, CD38, LY86, C3AR1, LAMP3, CXCL13, SPAG4, CCR5, TRIB2, C1orf54, PLEKHF1, TNFAIP6, FZD3, EBI3, GPC4, CCR7, CD2, APOL6, CCL19, CXCL11, GSTT1, STXBP6, FCGR2B, RNASE6, BST1, HPSE, PNOC, MS4A6A, QPCT, CCL5, APOBEC3G, CHI3L1, IGKC, CXCL9, CXCL10
TCGA.24.1849.01A.01R.0582.01	25	CCR5, CCR7, ACP5, EBI3, MARCO, SAMSN1, C1orf54, CCL19, C5AR1, NCF2, RGS1, IFI44L, CXCL9, C3AR1, MMP9, SPOCK2, CHI3L1, FCGR2B, RNASE6, SLC12A8, CXCL10, FOSB, PNOC, MS4A6A, IGKC
TCGA.24.1850.01A.01R.0582.01	42	SPAG4, CXCL13, RYR1, AQP9, MANEA, GPR19, SAMSN1, LY86, CYP27A1, GAL3ST4, TRIB2, VILL, APOBEC3G, ST3GAL6, IFI44L, MAGEA11, GSTT1, PTPRG, RGS1, C3AR1, GPC4, MAP4K1, TNFAIP6, C1orf54, RNASE6, RSAD2, WNT7A, CHI3L1, HAL, DUSP2, FCGR2B, SLC12A8, MS4A6A, FZD2, IGKC, FZD3, CCL20, CXCL9, HLA-DQA1, CXCL10, STXBP6, MMP12
TCGA.24.1920.01A.01R.0653.01	56	GAL3ST4, AQP9, CLIC2, CD69, PIK3IP1, PLEKHF1, CCR7, TLR2, SPOCK2, SMPDL3B, RPL10L, EBI3, LY86, ST6GALNAC4, COL8A2, CYP27A1, REPS2, TREM1, ATHL1, ZNF165, FZD3, MYB, TRIB2, CCL19, DUSP2, PPFIBP1, SAMSN1, TCF7, AIF1, FCGR2B, FZD2, SPAG4, BRAF, C1orf54, RSAD2, ST3GAL6, C3AR1, GPC4, DACH1, ADAM28, CXCL9, SLC12A8, RNASE6, MS4A6A, APOBEC3G, APOL6, RGS1, CD22, PTPRG, LAMP3, IGKC, MAGEA11, IFI44L, CHI3L1,…
TCGA.24.1923.01A.01R.0653.01	14	APOBEC3G, CXCL10, EGR2, GSTT1, PPFIBP1, ATHL1, RGS1, SPOCK2, CD22, FOSB, PNOC, CCL20, CHI3L1, IFI44L
TCGA.24.1924.01A.01R.0653.01	60	BST1, CD40, BRAF, AIM2, SLAMF1, CYP27B1, GAL3ST4, CDH12, MNDA, DUSP2, C5AR1, HIST1H2AE, GZMA, CD38, QPCT, SLC12A8, CCL4, APOL6, REPS2, AIF1, GPR65, NCF2, PLEKHF1, CLEC7A, CCL20, ST3GAL6, IL1B, TNFAIP6, SAMSN1, FZD3, HPSE, TREM2, CD69, CCR7, C3AR1, EBI3, LY86, C1orf54, FOSB, LAMP3, CXCL11, MYB, PNOC, CCL19, MAGEA11, CXCL9, CXCL13, RNASE6, APOBEC3G, FCGR2B, RSAD2, MS4A6A, STXBP6, IFI44L, RGS1, CHI3…
TCGA.24.1928.01A.01R.0653.01	29	FZD2, EBI3, HLA-DQA1, PIK3IP1, PLEKHF1, CCR7, PTPRG, C1orf54, FCGR2B, LAMP3, SLC12A8, CCL19, RSAD2, RNASE6, FZD3, FOSB, CXCL13, IGKC, STXBP6, TRIB2, ATHL1, MS4A6A, CHI3L1, APOL6, RGS1, PNOC, CXCL10, IFI44L, EGR2
TCGA.24.1930.01A.01R.0653.01	61	SMPDL3B, CCL13, RPL10L, HIST1H2BG, CD4, CYP27B1, SLAMF1, TCF7, GPC4, HLA-DQA1, SPOCK2, NPL, CD40, IL4R, CCR5, PLEKHF1, HPSE, TLR2, MYB, IL1B, CCL18, ST3GAL6, SLAMF8, NCF2, AIM2, GAL3ST4, AIF1, CLEC7A, SLC12A8, SKAP1, SAMSN1, STXBP6, TREM2, TRIB2, REPS2, APOL6, EBI3, CCR7, CXCL11, CXCL13, LY86, MMP9, CCL19, RSAD2, C1orf54, GSTT1, APOBEC3G, C3AR1, FCGR2B, IGHM, LAMP3, PNOC, RNASE6, ADAMDEC1, RGS1, …
TCGA.24.2019.01A.02R.0668.01	55	MICAL3, SKAP1, EPN2, MAP4K1, DAPK2, PTPRG, CD38, DUSP2, CDC25A, LTC4S, RRP9, PPFIBP1, SPOCK2, GAL3ST4, HIST1H2BG, VNN1, TCF7, IGHD, HIST1H2AE, RPL10L, RSAD2, ST3GAL6, CYP27A1, SLC12A8, RGS1, C3AR1, APOL6, CCL20, VILL, RNASE6, BCL7A, REPS2, C1orf54, GPC4, VNN2, FZD2, CREB5, SPAG4, MYB, ATHL1, MS4A6A, GSTT1, MAP9, IFI44L, CXCL9, DSC1, TRIB2, FZD3, APOBEC3G, STXBP6, HLA-DQA1, PLEKHF1, IGKC, CHI3L1, …
TCGA.24.2020.01A.01R.0653.01	22	TCF7, RPL10L, EAF2, BCL7A, CD22, FZD3, PLA1A, ZFP36L2, PLEKHF1, MAP4K1, SPAG4, HOXA1, FZD2, GSTT1, VILL, HHEX, BFSP1, SLC12A8, MMP9, LAMP3, ATHL1, MEP1A
TCGA.24.2023.01A.01R.0653.01	27	BST1, RSAD2, C3AR1, CCL19, MMP9, C1orf54, PLEKHF1, FCGR2B, IFI44L, RGS1, PTGER2, PNOC, REPS2, MS4A6A, PIK3IP1, ST3GAL6, LAMP3, CST7, GSTT1, TRIB2, CRTAM, STXBP6, CCL20, SKAP1, CXCL10, APOBEC3G, CHI3L1
TCGA.24.2024.01A.02R.0668.01	49	CXCL13, KIRREL, PBXIP1, ICA1, SMPDL3B, BCL7A, RPL10L, FCGR2B, TCF7, HLA-DOB, MS4A6A, VNN1, LEF1, SPAG4, CXCL5, SKAP1, RGS1, C1orf54, APOL6, TNFAIP6, DUSP2, HRH1, SPOCK2, PPFIBP1, FZD2, FZD3, NCF2, STXBP6, ZFP36L2, PLEKHF1, SLC12A8, PTPRG, MAP9, EGR2, PIK3IP1, MMP9, CCL20, ST3GAL6, PLA2G7, WNT7A, REN, CXCL10, GSTT1, TRIB2, APOBEC3G, HLA-DQA1, IGKC, PNOC, CHI3L1
TCGA.24.2026.01A.01R.0653.01	16	MYB, CCL19, MAGEA11, RSAD2, CXCL9, GSTT1, STXBP6, PNOC, CCL20, RGS1, HLA-DQA1, IFI44L, IGKC, CRISP3, CHI3L1, CXCL10
TCGA.24.2027.01A.01R.0653.01	32	C1orf54, C11orf80, IFI44L, SKAP1, WNT7A, SMPDL3B, PLEKHF1, TCF7, REPS2, MAP4K1, FZD2, LAMP3, FZD3, DPP4, KIRREL, SPAG4, CXCL10, SLC12A8, GPR19, SLC15A3, PPFIBP1, IRF8, HIST1H2BG, TRIB2, APOBEC3G, MYB, RYR1, HIST1H2AE, PNOC, DACH1, CHI3L1, STXBP6
TCGA.24.2029.01A.01R.0653.01	34	CXCL13, GAL3ST4, CD38, PLEKHF1, TREM2, EBI3, FZD2, TREM1, SPOCK2, C3AR1, CST7, CCR7, NCF2, LY86, STXBP6, CCL19, GSTT1, APOBEC3G, SPAG4, TRIB2, C1orf54, CCL20, SLC12A8, QPCT, RSAD2, MMP12, FCGR2B, IFI44L, PLA1A, MS4A6A, RGS1, IGKC, CXCL10, CHI3L1
TCGA.24.2030.01A.01R.0668.01	25	RGS1, IFI44L, MS4A6A, ATHL1, DEPDC5, TCF7, HIST1H2BG, PTPRG, BANK1, C1orf54, REN, FZD2, CHI3L1, FZD3, CXCL10, BRAF, SMPDL3B, SLC12A8, CR2, IGKC, EGR2, HIST1H2AE, CAMP, STXBP6, SPAG4
TCGA.24.2033.01A.01R.0668.01	51	MAP4K1, LY86, AIF1, TXK, RYR1, CYP27A1, PLEKHF1, BRAF, PDK1, EGR2, TCF7, ZFP36L2, RNASE6, GAL3ST4, MMP9, SMPDL3B, FZD2, GPR19, TREM1, MAP9, LIME1, DUSP2, CA8, FZD3, PPFIBP1, DACH1, LEF1, COL8A2, RPL10L, C3AR1, FOSB, CD33, C1orf54, TREM2, LTC4S, CD22, ATHL1, CXCL10, MS4A6A, FCGR2B, MAGEA11, SPOCK2, SPAG4, RGS1, GPC4, AQP9, SLC12A8, HLA-DQA1, CCND2, CHI3L1, PNOC
TCGA.24.2035.01A.01R.0668.01	42	MAP9, CCND2, S100A12, APOL3, APOL6, CLIC2, MMP9, CXCL13, PIK3IP1, CCR7, NCF2, CXCL11, EBI3, ADAMTS3, HPSE, MARCO, CD69, IFI44L, DACH1, CHI3L1, GSTT1, C3AR1, EGR2, PTPRG, C5AR1, APOBEC3G, RNASE6, C1orf54, CPA3, CXCL9, SLC12A8, SPOCK2, GPC4, RGS1, HLA-DQA1, MS4A6A, FCGR2B, IGKC, FOSB, PNOC, CCL18, CXCL10
TCGA.24.2036.01A.01R.0668.01	41	HLA-DQA1, SPOCK2, LIME1, GAL3ST4, RYR1, HIST1H2AE, VILL, PBXIP1, REPS2, ST3GAL6, BCL7A, ST6GALNAC4, IL4R, FZD2, HIST1H2BG, ZNF135, PASK, CYP27A1, LEF1, LRMP, IFI44L, PPFIBP1, LTC4S, ATHL1, FZD3, GPR19, COL8A2, ZNF324, MYB, MICAL3, TCF7, TRIB2, APOBEC3G, STXBP6, ADAMTS3, MAK, PNOC, MAP9, SKAP1, C1orf54, CHI3L1
TCGA.24.2038.01A.01R.0668.01	46	ZFP36L2, FZD3, DACH1, CXCL3, BCL7A, MS4A6A, RRP9, KIRREL, LY86, MAP9, IFI44L, ST3GAL6, MMP9, FZD2, C3AR1, LEF1, PPFIBP1, TCF7, CYP27A1, RPL10L, C1orf54, PIK3IP1, BANK1, BIRC3, SLC12A8, CD22, SKAP1, COL8A2, GSTT1, APOBEC3G, ADAM28, VILL, DUSP2, PLA2G7, HRH1, LTC4S, HLA-DQA1, VNN1, TRIB2, PLA1A, SPOCK2, AQP9, CHI3L1, PNOC, FOSB, CRISP3
TCGA.24.2254.01A.01R.0668.01	29	LEF1, TREM2, GAL3ST4, C3AR1, PPFIBP1, DUSP2, CCL20, MAK, REPS2, PRG2, IFI44L, RNASE6, CPA3, TREM1, ST3GAL6, MS4A6A, NCF2, PTPRG, HRH1, TRIB2, CHI3L1, IL1B, APOBEC3G, FOSB, CRTAM, RGS1, STXBP6, FCGR2B, HLA-DQA1
TCGA.24.2260.01A.01R.0668.01	37	VILL, KIRREL, MYB, CXCL13, P2RX5, C1orf54, PBXIP1, SKAP1, IL4R, KIAA0754, NCF2, SPOCK2, FOSB, PTPRG, FZD2, SMPDL3B, MAP9, ADAM28, REPS2, RGS1, SLC2A6, ST3GAL6, LEF1, CDH12, TCF7, RYR1, CXCL10, PPFIBP1, MAP4K1, MMP9, FZD3, GSTT1, IGKC, ATHL1, SLC12A8, CXCL9, CHI3L1
TCGA.24.2261.01A.01R.0668.01	30	GAL3ST4, HPSE, RSAD2, CXCL11, CD38, ZFP36L2, RGS1, APOL6, C1orf54, TNFAIP6, CCR7, C3AR1, EBI3, SLC12A8, CXCL13, MYB, RYR1, CCL19, RNASE6, GSTT1, FCGR2B, APOBEC3G, IFI44L, MS4A6A, MAP4K1, CXCL9, IGKC, CHI3L1, HLA-DQA1, CXCL10
TCGA.24.2262.01A.01R.0709.01	44	PDK1, PPFIBP1, SLC15A3, TLR2, SMPDL3B, TNFAIP6, ADAMDEC1, FCGR2B, NCF2, REPS2, IFI44L, ATHL1, CD38, MAP9, CCR7, EBI3, TRAF4, C11orf80, SPOCK2, HIST1H2BG, APOBEC3G, BIRC3, HSPA6, MS4A6A, BST1, ALOX5, DAPK2, LAMP3, C1orf54, PLEKHF1, FZD3, CXCL9, RGS1, SPAG4, HLA-DQA1, MMP12, MMP9, CHI3L2, QPCT, CCL20, CXCL10, CAMP, IGKC, CHI3L1
TCGA.24.2267.01A.01R.0709.01	29	PLA2G7, MMP9, BCL2A1, CD27, CCL18, TNFAIP6, CCR7, EBI3, RSAD2, RNASE6, CXCL13, ACP5, STXBP6, CCL19, CD38, NCF2, MS4A6A, APOBEC3G, FCGR2B, RGS1, IGHD, PNOC, HLA-DQA1, IFI44L, CXCL11, CXCL9, CXCL10, CHI3L1, IGKC
TCGA.24.2271.01A.01R.0709.01	30	C1orf54, BST1, PLEKHF1, HPSE, EBI3, CCR7, TNFSF14, IGHD, CD38, ZFP36L2, CXCL13, CXCL9, LAMP3, APOBEC3G, SLC12A8, TRIB2, HIST1H2AE, CXCL10, HIST1H2BG, FZD3, EGR2, RGS1, HLA-DQA1, IFI44L, SPOCK2, AQP9, PNOC, FOSB, CHI3L1, IGKC
TCGA.24.2280.01A.01R.0709.01	28	COL8A2, GPR1, CYP27A1, ZNF165, AQP9, C3AR1, MAP9, SPOCK2, DACH1, PLA2G7, PPBP, IFI44L, MARCO, FZD2, TRIB2, MS4A6A, PPFIBP1, C1orf54, TNFAIP6, EGR2, GPC4, KIRREL, SLC12A8, CHI3L1, CCND2, PNOC, FOSB, IGKC
TCGA.24.2281.01A.01R.0709.01	48	REPS2, HLA-DQA1, GPC4, APOL6, FZD2, ACP5, CD2, MAP9, KIAA0754, FOSB, TREM1, PPFIBP1, HIST1H2AE, NCF2, IFI44L, RGS1, KIRREL, CCR7, SLAMF8, C1orf54, EBI3, SLC12A8, FZD3, C3AR1, MYB, MARCO, TRIB2, CCL19, CXCL13, CCL18, PTPRG, PNOC, CCL5, LTB, IGKC, HIST1H2BG, SPOCK2, ADAMDEC1, FCGR2B, MAGEA11, APOBEC3G, MMP12, MMP9, CHI3L1, PDK1, STXBP6, CXCL10, CXCL9
TCGA.24.2288.01A.01R.0709.01	40	CCL20, LY86, CXCL13, C11orf80, CCR5, HIST1H2AE, KIRREL, EBI3, GPR19, CXCL11, C1orf54, HRH1, CD38, CCR7, APOL6, RNASE6, C3AR1, HIST1H2BG, MICAL3, FCGR2B, SLC12A8, APOBEC3G, IGHD, RSAD2, MS4A6A, TSHR, RGS1, SPOCK2, PPFIBP1, GPC4, LAMP3, CXCL9, IGHM, PNOC, HLA-DQA1, IFI44L, CXCL10, CHI3L1, STXBP6, IGKC
TCGA.24.2289.01A.01R.0709.01	89	EPN2, HNMT, IGSF6, APOL3, IGKC, CCL18, RRP9, ATHL1, CD4, NR4A3, MANEA, PLEKHF1, IRF8, PIK3IP1, TREM1, BIRC3, BCL7A, GPR1, CD86, SPAG4, BST1, NCF2, CST7, RYR1, LEF1, HPSE, REPS2, DACH1, SMPDL3B, ZFP36L2, QPCT, C5AR1, FZD2, SIGLEC1, AIF1, COL8A2, APOL6, TCF7, TLR7, ST3GAL6, GPR65, IL4R, WNT7A, HIST1H2BG, BRAF, HRH1, CA8, CCL20, KIRREL, CCR5, SLC12A1, GAL3ST4, ADAM28, C1orf54, TLR2, PNOC, PPFIBP1, C…
TCGA.24.2290.01A.01R.0709.01	54	ICA1, IGKC, TRAF4, COL8A2, APOL3, SLC15A3, BIRC3, ST6GALNAC4, SAMSN1, REPS2, GAL3ST4, CCL13, APOL6, FZD3, BCL7A, PLEKHF1, DUSP2, LY86, KIRREL, CCR7, PPFIBP1, TREM2, TLR2, C5AR1, ACP5, CA8, CCL18, C1orf54, ATHL1, IL1B, HIST1H2BG, GSTT1, MYB, SLC12A8, NCF2, C3AR1, RSAD2, HIST1H2AE, RNASE6, GPC4, CCL22, CXCL3, HLA-DQA1, APOBEC3G, PTPRG, MS4A6A, TRIB2, IFI44L, FCGR2B, CCL20, CXCL10, RGS1, CHI3L1, STX…
TCGA.24.2293.01A.01R.0709.01	23	RSAD2, PPFIBP1, TRIB2, C1orf54, PTPRG, APOBEC3G, NCF2, STXBP6, CCR7, FZD2, C3AR1, CCL19, CXCL9, RNASE6, FCGR2B, CCL20, MS4A6A, IFI44L, CXCL10, IGKC, SLC12A8, RGS1, CHI3L1
TCGA.24.2295.01A.01R.0709.01	31	PBXIP1, SLC15A3, DEPDC5, KIRREL, GSTT1, ZFP36L2, VILL, SPOCK2, FZD3, C1orf54, PIK3IP1, SLC12A8, GPC4, ATHL1, EGR2, ST3GAL6, STXBP6, MAP4K1, LAMP3, SMPDL3B, PNOC, PTPRG, RSAD2, SPAG4, HAL, APOL6, FZD2, RYR1, PPFIBP1, CHI3L1, IFI44L
TCGA.24.2297.01A.01R.0709.01	48	APOL3, GPR1, HIST1H2AE, PLEKHG3, CRISP3, HIST1H2BG, PTPRG, RRP9, RPL10L, MICAL3, TRAF4, BRAF, ICA1, RGS1, PTGER2, RYR1, SPAG4, MAK, PPFIBP1, APOBEC3G, APOL6, C1orf54, SPOCK2, SLC12A8, CCL20, KIRREL, CR2, TRPM4, MAP9, DACH1, BANK1, ATHL1, CXCL11, SMPDL3B, FOSB, TCF7, TRIB2, GSTT1, GPC4, MYB, RSAD2, LAMP3, FZD3, STXBP6, CXCL10, CHI3L1, PNOC, IFI44L
TCGA.24.2298.01A.01R.0709.01	49	RNASE6, BCL7A, GPC4, APOL6, REPS2, CA8, CCR7, PNOC, GPR1, APOL3, EBI3, DUSP2, PTPRG, ZFP36L2, TNFAIP6, CLEC7A, HLA-DQA1, TCF7, RYR1, CCL19, TRIB2, CST7, SKAP1, SMPDL3B, PTGER2, MICAL3, KIRREL, CXCL9, COL8A2, ATHL1, FZD3, ST3GAL6, PPFIBP1, APOBEC3G, LAMP3, PLEKHF1, SPOCK2, RGS1, EGR2, SLC12A8, HPSE, CXCL10, FOSB, RSAD2, STXBP6, GSTT1, IFI44L, QPCT, CHI3L1
TCGA.25.1312.01A.01R.0453.01	24	PLEKHF1, FZD3, LAMP3, C3AR1, PPFIBP1, TREM2, CA8, HAL, APOBEC3G, MS4A6A, SMPDL3B, GSTT1, KLRF1, FCGR2B, RGS1, MAGEA11, HLA-DQA1, SLC12A8, DACH1, IFI44L, PNOC, TRAF4, CXCL10, CHI3L1
TCGA.25.1313.01A.01R.0453.01	55	TRIB2, ZNF165, CA8, PBXIP1, CXCL9, CCL19, ATHL1, RPL10L, CCR5, TCF7, FZD3, SLC15A3, PLEKHF1, TLR2, GPR65, MYB, TLR7, PPFIBP1, PTGER2, PIK3IP1, GAL3ST4, HRH1, SLC12A8, CLEC7A, HIST1H2BG, AIF1, HIST1H2AE, C1orf54, APOL3, NCF2, BANK1, PNOC, BST1, ST3GAL6, STXBP6, LAMP3, GSTT1, SAMSN1, QPCT, APOL6, MMP9, LY86, CXCL11, CHI3L1, RGS1, C3AR1, TREM2, FCGR2B, RNASE6, RSAD2, MS4A6A, HPSE, APOBEC3G, IFI44L, …
TCGA.25.1314.01A.01R.0453.01	36	CCL19, CD38, IGHD, C1orf54, RNASE6, IGHM, PLEKHF1, TCF7, APOL6, HPSE, GPC4, PLA2G7, PPFIBP1, ATHL1, HIST1H2BG, GSTT1, IGKC, C3AR1, SLC12A8, MS4A6A, LTC4S, APOBEC3G, PTPRG, STXBP6, HIST1H2AE, RPL10L, RSAD2, CCND2, CHI3L1, DPP4, SPOCK2, AQP9, LAMP3, CXCL10, PNOC, IFI44L
TCGA.25.1315.01A.01R.0453.01	35	CDA, PNOC, LEF1, SKAP1, MYB, ZFP36L2, REPS2, HIST1H2AE, TCF7, CYP27A1, PDK1, FZD2, DACH1, RCAN3, SLC12A8, APOBEC3G, C1orf54, SMPDL3B, GPR19, CHST7, FZD3, CXCL10, QPCT, LAMP3, CA8, ACP5, CCND2, STXBP6, GPC4, RSAD2, UGT2B17, ST3GAL6, CHI3L1, SPAG4, IFI44L
TCGA.25.1316.01A.01R.0453.01	29	CCL5, MAP9, BCL7A, IFI44L, CYP27A1, HIST1H2BG, HLA-DQA1, WNT5B, GSTT1, TCF7, FZD3, PTPRG, SLC12A8, REPS2, PTPRCAP, RPL10L, CCND2, CST7, COL8A2, C1orf54, HTR2B, CXCL10, STXBP6, CXCL9, APOBEC3G, FZD2, MMP12, DACH1, TRIB2
TCGA.25.1317.01A.01R.0453.01	42	HIST1H2AE, ZNF135, TRPM4, GPR1, BCL7A, SMPDL3B, VILL, KIRREL, SPAG4, CD38, EGR2, C3AR1, REPS2, PBXIP1, WNT7A, IGHD, TCF7, CYP27A1, PPFIBP1, ZFP36L2, APOBEC3G, PTPRG, C1orf54, FRMD4A, RGS1, DACH1, SPOCK2, HHEX, IFI44L, FZD2, FOSB, STXBP6, TRIB2, HRH1, FZD3, CXCL10, DPP4, SLC12A8, CHI3L1, PNOC, CRISP3, IGKC
TCGA.25.1318.01A.01R.0453.01	17	EGR2, IFI44L, C3AR1, MS4A6A, FOSB, SPAG4, NCF2, SPOCK2, SLC12A8, MMP9, FCGR2B, CXCL10, CRISP3, RGS1, PTGER2, HLA-DQA1, CHI3L1
TCGA.25.1319.01A.01R.0453.01	60	SLC12A1, SAMSN1, RPL10L, FZD3, SPOCK2, DHX58, AIF1, NFE2, PBXIP1, BMP2K, PTPRG, PIK3IP1, CDH12, ICA1, TRAF4, CXCL9, DSC1, PDK1, ZNF165, HLA-DOB, FZD2, SLC12A8, C1orf54, CYP27A1, EMR1, FCGR2B, PLEKHF1, RGS1, C3AR1, LY86, LEF1, SPAG4, RCAN3, SKAP1, DACH1, GAL3ST4, WNT7A, TREM2, ST3GAL6, MYB, TCF7, RNASE6, SMPDL3B, QPCT, MAGEA11, ZNF442, MS4A6A, REPS2, LAMP3, MAP9, RSAD2, HIST1H2BG, ACP5, HIST1H2AE,…
TCGA.25.1320.01A.01R.0453.01	30	MMP9, C1orf54, TNFAIP6, C3AR1, LAMP3, ZNF222, TRIB2, FOSB, QPCT, FZD2, BST1, HIST1H2AE, COL8A2, MMP12, NCF2, STXBP6, MS4A6A, RSAD2, APOBEC3G, ATHL1, HIST1H2BG, FCGR2B, PNOC, PLEKHF1, SLC12A8, RGS1, CXCL10, IFI44L, IGKC, CHI3L1
TCGA.25.1321.01A.01R.0453.01	37	BCL7A, APOL6, HPSE, KLRF1, NCF2, RNASE6, RPL10L, PPFIBP1, C3AR1, GPR19, BRAF, TREM2, MS4A6A, HIST1H2BG, PLEKHF1, KIRREL, SMPDL3B, MMP9, SLC12A8, TCF7, MYB, SKAP1, DACH1, BANK1, ATHL1, FZD3, MAGEA11, HIST1H2AE, CDH12, ST3GAL6, PNOC, APOBEC3G, MAP9, SPOCK2, IFI44L, CXCL10, CHI3L1
TCGA.25.1322.01A.01R.0453.01	50	REPS2, ST3GAL6, APOL6, ZFP36L2, CCL19, CCL18, PTPRG, VNN3, GAL3ST4, PIK3IP1, ACP5, ATHL1, CXCL9, WNT7A, CA8, TREM2, CXCL11, SAMSN1, PLEKHF1, TRIB2, SPOCK2, CD22, PPFIBP1, DACH1, PTGER2, SLC12A8, HPSE, NCF2, RNASE6, MAP4K1, FZD2, HIST1H2AE, MS4A6A, C3AR1, SLC15A3, IGKC, APOBEC3G, PNOC, FZD3, MYB, FCGR2B, MMP9, RGS1, RSAD2, STXBP6, LAMP3, IFI44L, CXCL10, CCL20, CHI3L1
TCGA.25.1323.01A.01R.0453.01	32	PASK, REPS2, CYP27A1, MAP9, DUSP2, CD40, TCF7, KIRREL, PBXIP1, RYR1, PPFIBP1, STXBP6, RPL10L, WNT7A, APOBEC3G, C1orf54, FZD2, RGS1, RSAD2, LAMP3, EGR2, CHI3L1, FOSB, MAP4K1, CXCL10, SLC12A8, TRIB2, DACH1, PTPRG, MAGEA11, IFI44L, PNOC
TCGA.25.1324.01A.01R.0453.01	42	SKAP1, TXK, RCAN3, EPN2, CD22, PTPRG, SMPDL3B, SLC12A8, RYR1, CYP27A1, IGHM, TRIB2, PBXIP1, MAP4K1, TCF7, C1orf54, GSTT1, LEF1, CXCL9, SPOCK2, MAGEA11, MYB, PLA2G7, SLC12A1, CHI3L1, MAP9, KLRF1, APOBEC3G, PNOC, GPC4, CRISP3, FZD2, RSAD2, DACH1, LAMP3, GPR19, IFI44L, CA8, CXCL10, FZD3, IGKC, CCND2
TCGA.25.1325.01A.01R.0453.01	37	C1orf54, SKAP1, TREM2, PDK1, APOL3, RNASE6, PIK3IP1, PPFIBP1, RPL10L, APOL6, HPSE, SMPDL3B, PLA2G7, C3AR1, PTPRG, BRAF, ZNF165, FRK, RGS1, ACP5, CXCL9, KIRREL, GPC4, MYB, MAP9, MS4A6A, FZD3, SPOCK2, CHI3L1, HLA-DQA1, APOBEC3G, IGKC, ADAMTS3, CXCL10, STXBP6, MAGEA11, DSC1
TCGA.25.1326.01A.01R.0453.01	18	TREM2, GPC4, NCF2, APOBEC3G, PTPRG, C3AR1, MS4A6A, GSTT1, RGS1, HLA-DQA1, SLC12A8, FCGR2B, CXCL9, CXCL10, PNOC, STXBP6, IGKC, CHI3L1
TCGA.25.1328.01A.01R.0453.01	21	PPFIBP1, FZD3, C3AR1, NCF2, IGHM, LTC4S, GSTT1, RPL10L, DPP4, TRIB2, MS4A6A, COL8A2, SPOCK2, CHI3L1, PTGER2, APOBEC3G, RGS1, SLC12A8, HLA-DQA1, HRH1, PNOC
TCGA.25.1329.01A.01R.0453.01	38	PIK3IP1, ZNF324, LY86, REPS2, TREM1, TREM2, RPL10L, LTC4S, FZD2, TCF7, NCF2, ZFP36L2, RSAD2, APOBEC3G, GPC4, PTPRG, IL4R, CXCL10, RNASE6, MAP4K1, MS4A6A, SPOCK2, RYR1, SPAG4, C3AR1, FCGR2B, STXBP6, MMP12, FZD3, SLC12A8, IFI44L, RGS1, GSTT1, CHI3L1, TRIB2, IGKC, PPFIBP1, PNOC
TCGA.25.1623.01A.01R.0538.01	46	SLAMF1, FZD3, GSTT1, IRF8, CXCL9, STXBP6, DUSP2, NCF2, FOSB, APOBEC3A, C3AR1, CLEC7A, C1orf54, IGHD, HSPA6, ADAMDEC1, CD40, CHI3L1, CCL7, EGR2, CXCL11, SAMSN1, CD38, RYR1, C5AR1, MMP12, APOBEC3G, PPFIBP1, PTPRG, CXCL13, CCR7, MS4A6A, EBI3, GZMK, SLC12A8, RNASE6, FCGR2B, CCL19, HLA-DQA1, BIRC3, IGHM, RSAD2, IFI44L, RGS1, CXCL10, IGKC
TCGA.25.1625.01A.01R.0538.01	62	CLIC2, TCF7, ACP5, MNDA, PBXIP1, WNT7A, NR4A3, ZNF165, TLR2, BANK1, C5AR1, REPS2, PLEKHF1, EAF2, RPL10L, PIK3IP1, HOXA1, C11orf80, SMPDL3B, RSAD2, GAL3ST4, HNMT, NCF2, ST6GALNAC4, C1orf54, IFI44L, IRF8, DPP4, LY86, APOBEC3G, FZD3, TREM2, IL4R, SAMSN1, SPOCK2, AIF1, PPFIBP1, MMP9, ST3GAL6, CXCL9, BIRC3, EGR2, CLEC7A, C3AR1, GSTT1, SLC12A8, IL1B, RNASE6, STXBP6, CXCL10, FCGR2B, CCL4, MS4A6A, APOL6,…
TCGA.25.1626.01A.01R.0538.01	54	SPAG4, CCL5, PTPRG, KLRB1, CD2, CCL20, TREM2, CCND2, QPCT, SMPDL3B, CD69, PNOC, FZD2, NR4A3, AIF1, GZMA, GAL3ST4, TLR2, CCR5, TNFAIP6, GPC4, PPFIBP1, SAMSN1, IL7R, DACH1, CLEC7A, C5AR1, APOBEC3G, LY86, TRIB2, LAMP3, SPOCK2, MMP9, RNASE6, MNDA, COL8A2, GZMK, C1orf54, IL1B, CHI3L1, C3AR1, FCGR2B, DUSP2, HLA-DQA1, RSAD2, MS4A6A, SLC12A8, IFI44L, FOSB, CXCL10, EGR2, RGS1, CCL4, IGKC
TCGA.25.1627.01A.01R.0538.01	36	SMPDL3B, MAP4K1, HAL, PBXIP1, SKAP1, BRAF, IFI44L, FCGR2B, SLC15A3, BCL7A, PPFIBP1, PTPRG, APOL6, GSTT1, CD69, ST3GAL6, FZD3, RYR1, SLC12A8, CXCL10, MYB, APOBEC3G, RGS1, PNOC, GPR19, DACH1, SPAG4, QPCT, SPOCK2, CDH12, HIST1H2BG, TRIB2, CHI3L1, HIST1H2AE, STXBP6, IGKC
TCGA.25.1628.01A.01R.0538.01	56	NPL, TREM2, SLAMF8, MAP9, KLRB1, GPC4, GSTT1, WNT7A, GZMH, CD3D, CCL5, LY86, CCND2, DACH1, CD38, SPAG4, KIRREL, SAMSN1, GAL3ST4, GZMA, SMPDL3B, GZMK, MMP12, SPOCK2, MNDA, EBI3, PTPRG, CCR7, COL8A2, ADAMDEC1, CCR5, C1orf54, CXCL11, RGS1, FZD2, CCL19, PPFIBP1, C3AR1, LAMP3, CD2, FZD3, FCGR2B, APOBEC3G, TRIB2, SLC12A8, RNASE6, MS4A6A, CHI3L1, HLA-DQA1, STXBP6, RSAD2, CXCL9, IFI44L, CXCL10, PNOC, IGKC
TCGA.25.1630.01A.01R.0538.01	31	C1orf54, GSTT1, FCGR3B, AQP9, IRF8, SLC12A8, ACP5, FZD3, APOBEC3G, PTPRG, TRIB2, HLA-DQA1, TNFAIP6, C3AR1, NCF2, FCGR2B, MMP12, BIRC3, IFI44L, TREM1, RGS1, CXCL10, STXBP6, MS4A6A, PNOC, BCL2A1, CHI3L1, CXCL5, VNN1, LTB, CCL20
TCGA.25.1631.01A.01R.0538.01	18	LEF1, BIRC3, DUSP2, HRH1, RYR1, SPOCK2, RSAD2, FZD3, CXCL10, PTPRG, LAMP3, PLEKHF1, APOBEC3G, PTGER2, CHI3L1, TRIB2, STXBP6, IFI44L
TCGA.25.1632.01A.01R.0538.01	17	VILL, DUSP2, ADAM28, SMPDL3B, SKAP1, ST3GAL6, SPOCK2, WNT7A, IFI44L, GPC4, TRIB2, DACH1, CCND2, FZD3, FOSB, CHI3L1, PNOC
TCGA.25.1633.01A.01R.0538.01	45	CCL19, BCL7A, ZFP36L2, CD2, ZNF165, CCR5, EBI3, CCL22, CXCL13, CCR7, HPSE, KIRREL, HIST1H2BG, PPFIBP1, SPOCK2, GAL3ST4, C1orf54, SAMSN1, FZD3, LEF1, C5AR1, LY86, EGR2, DUSP2, FOSB, FCGR2B, TRIB2, APOBEC3G, C3AR1, CCND2, CHI3L1, LAMP3, CCL20, IGKC, RNASE6, FZD2, RSAD2, GPC4, MS4A6A, SLC12A8, PNOC, CXCL9, IFI44L, RGS1, CXCL10
TCGA.25.1634.01A.01R.0538.01	23	CYP27A1, ST3GAL6, SMPDL3B, BCL7A, TCF7, WNT7A, SKAP1, PBXIP1, GPR19, PNOC, KLRF1, FRMD4A, FZD3, STXBP6, KIRREL, DACH1, C1orf54, SPOCK2, HIST1H2AE, HIST1H2BG, PTPRG, TRIB2, FZD2
TCGA.25.1635.01A.01R.0538.01	44	TCF7, APOL6, CCR5, TREM2, REPS2, C1orf54, SAMSN1, FZD3, LEF1, SMPDL3B, MAP9, MYB, CLEC7A, MAN1A1, GAL3ST4, LY86, QPCT, SPOCK2, MNDA, COL8A2, FCGR2B, GSTT1, PTGER2, LAMP3, C3AR1, PLEKHF1, CHI3L1, GPC4, RGS1, STXBP6, RNASE6, TRIB2, MS4A6A, CXCL11, IGKC, PPFIBP1, SLC12A8, RSAD2, RYR1, APOBEC3G, MAP4K1, HLA-DQA1, IFI44L, CXCL10
TCGA.25.1870.01A.01R.0653.01	44	PIK3IP1, BCL7A, SLC12A8, TLR2, TCF7, ICA1, RPL10L, FFAR2, SMPDL3B, CSF3R, CYP27A1, CCL18, GPC4, COL8A2, TREM2, TRIB2, MYB, SKAP1, NCF2, MAP9, GSTT1, EGR2, ZFP36L2, APOBEC3G, IFI44L, RNASE6, CXCL10, C3AR1, FCGR2B, FZD3, MS4A6A, C1orf54, DACH1, MMP9, IL1B, CD22, RGS1, FOSB, ACP5, DUSP2, CCL4, CCND2, PNOC, CHI3L1
TCGA.25.1871.01A.01R.0653.01	37	NFE2, TGM5, PLEKHG3, CD40, LEF1, PPFIBP1, ZFP36L2, SKAP1, RPL10L, APOBEC3G, GPR19, BCL7A, HIST1H2AE, PASK, RYR1, RRP9, COL8A2, CD19, VILL, HDC, MAGEA11, TCF7, GSTT1, PBXIP1, HIST1H2BG, ZNF165, TRIB2, PTPRG, C1orf54, SPAG4, MAP4K1, FZD3, MYB, CHI3L1, CCND2, DACH1, FZD2
TCGA.25.1877.01A.01R.0653.01	13	IGHD, IGHM, HLA-DQA1, DACH1, CHI3L1, CXCL9, GPR19, MAGEA11, MMP12, C1orf54, CXCL10, FZD2, IGKC
TCGA.25.1878.01A.01R.0653.01	54	CYP27B1, TREM2, LST1, BCL2A1, CCL5, BST1, FZD3, AIM2, IGHD, CD40, CHI3L2, ST3GAL6, CD2, CLEC7A, MYB, PNOC, HPSE, NCF2, TNFAIP6, CA8, C3AR1, CD3D, HIST1H2BG, LAMP3, CSF3R, AIF1, RGS1, LTB, C1orf54, CCR7, EBI3, GPC4, RSAD2, CCL20, CXCL11, PTPRG, APOBEC3G, LY86, CCL19, HIST1H2AE, FCGR2B, GSTT1, CXCL9, CXCL13, RNASE6, MMP9, STXBP6, ADAMDEC1, CHI3L1, IFI44L, MS4A6A, HLA-DQA1, CXCL10, IGKC
TCGA.25.2042.01A.01R.0709.01	69	ZNF165, RPL10L, TRPM4, FZD2, CCR5, ST6GALNAC4, LAMP3, CD69, AIF1, REPS2, ZFP36L2, MNDA, TREM1, CCL20, PLEKHF1, HTR2B, TLR2, BCL7A, APOBEC3G, TCF7, HRH1, FZD3, TREM2, PRG2, CCND2, LIME1, NCF2, HPSE, GAL3ST4, RSAD2, BIRC3, GZMK, PPFIBP1, MMP9, IL4R, KIRREL, GPC4, WNT7A, CXCL10, IL7R, COL8A2, C3AR1, LY86, IFI44L, C1orf54, SAMSN1, GSTT1, PPBP, RNASE6, SPOCK2, PTPRG, CST7, CCL4, MS4A6A, EGR2, PTGER2, …
TCGA.25.2391.01A.01R.0709.01	42	CYP27A1, TRPM4, HLA-DOB, BST1, TCF7, CXCL3, GPC4, TREM2, FZD3, APOL6, ATHL1, CXCL5, C3AR1, MMP9, FCGR2B, C1orf54, DUSP2, LY86, MS4A6A, TRIB2, ZFP36L2, GSTT1, SLC12A8, FOSB, BIRC3, HPSE, RNASE6, APOBEC3G, QPCT, SPAG4, AQP9, RSAD2, LAMP3, CCL20, RGS1, VNN1, STXBP6, HLA-DQA1, CXCL10, IFI44L, CRISP3, CHI3L1
TCGA.25.2392.01A.01R.0709.01	63	ADAM28, SLAMF8, TLR2, ZNF165, DHX58, BTNL8, MNDA, SELL, HPSE, ACP5, C5AR1, FZD2, CLEC7A, TCF7, EPN2, SPOCK2, IGSF6, SIGLEC1, TREM1, SPAG4, SLC12A8, CCR5, CD69, APOL6, FPR1, AIM2, GPR65, BARX2, CD86, BCL7A, LEF1, S100A12, CCL18, DSC1, RYR1, MAP9, HIST1H2AE, GAL3ST4, IL1B, TLR7, CSF3R, C1orf54, MMP9, LAMP3, SAMSN1, LY86, NCF2, APOBEC3G, RSAD2, GSTT1, FCN1, TREM2, C3AR1, MS4A6A, FCGR2B, CA8, RNASE6,…
TCGA.25.2393.01A.01R.0709.01	40	MAP4K1, PPFIBP1, GPR19, SLC12A8, TNFAIP6, TREM1, SMPDL3B, RRP9, BCL7A, PTPRG, TCF7, LEF1, FCGR2B, ST3GAL6, CCL20, RPL10L, CXCL9, IL1B, NCF2, KIRREL, C1orf54, SPOCK2, LTB, CA8, IGKC, CD69, FRMD4A, GSTT1, STXBP6, CXCL5, FZD2, MAP9, GPC4, DACH1, UGT2B17, CXCL10, CHI3L1, MMP12, CCND2, TRIB2
TCGA.25.2396.01A.01R.0709.01	49	MICAL3, SLC15A3, IL4R, LY86, SPOCK2, VILL, GPC4, COL8A2, SMPDL3B, PIK3IP1, PPFIBP1, NCF2, GPR19, ATHL1, TLR2, EBI3, MMP9, CCR7, APOL6, CCL20, CCL19, C1orf54, ST3GAL6, C3AR1, RNASE6, SLC12A8, HPSE, CXCL11, SKAP1, FZD3, ACP5, MS4A6A, STXBP6, AQP9, PLEKHF1, GSTT1, RSAD2, FZD2, MAP9, CRISP3, APOBEC3G, MYB, HLA-DQA1, PNOC, LAMP3, IGKC, IFI44L, CXCL10, CHI3L1
TCGA.25.2397.01A.01R.0709.01	46	APOL3, LTC4S, IL4R, KIRREL, NCF2, SKAP1, RPL10L, C1orf54, GAL3ST4, RRP9, PTPRG, BIRC3, C11orf80, FOSB, GPC4, CCND2, CDA, LY86, PPFIBP1, TREM2, PTGER2, C3AR1, CA8, HPSE, PLEKHF1, ATHL1, REPS2, MMP9, MS4A6A, TRIB2, FCGR2B, RGS1, RYR1, TCF7, RNASE6, CXCL10, ICA1, IFI44L, SMPDL3B, SLC12A8, SPOCK2, SPAG4, STXBP6, PNOC, AQP9, CHI3L1
TCGA.25.2398.01A.01R.0709.01	40	SMPDL3B, CXCL9, C3AR1, GPC4, GAL3ST4, BCL2A1, KIRREL, TRIB2, IFI44L, ACP5, QPCT, CXCL13, UGT2B17, SPOCK2, PPFIBP1, ATHL1, GSTT1, RGS1, TNFAIP6, PTPRG, LTB, COL8A2, MS4A6A, CHI3L1, HRH1, FCGR2B, IGKC, IL7R, FZD2, NCF2, APOBEC3G, FZD3, PLA2G7, SLC12A8, CXCL10, WNT7A, CST7, DACH1, C1orf54, PNOC
TCGA.25.2399.01A.01R.0709.01	45	VILL, SMPDL3B, BMP2K, RNASE6, CCR7, SLC15A3, TCF7, PLEKHF1, FOSB, ST3GAL6, PNOC, C1orf54, MYB, NCF2, ZNF165, SLC12A8, FCGR2B, PPFIBP1, C3AR1, CCL22, MAP9, FZD3, GSTT1, MMP9, CXCL9, ACP5, DUSP2, MS4A6A, BIRC3, PTPRG, RSAD2, LAMP3, SPOCK2, GZMB, GNLY, RGS1, APOBEC3G, HPSE, CHST7, MMP12, MAGEA11, IFI44L, CXCL10, HLA-DQA1, CHI3L1
TCGA.25.2400.01A.01R.0709.01	38	BRAF, HRH1, WNT5B, EGR2, TCF7, RPL10L, PPFIBP1, RSAD2, PLA1A, LY86, MMP9, ST3GAL6, SKAP1, RGS1, REPS2, C3AR1, DACH1, COL8A2, SLC12A8, FZD2, MS4A6A, ZFP36L2, RNASE6, LAMP3, FCGR2B, MAGEA11, QPCT, IFI44L, FZD3, MYB, GPC4, DUSP2, APOBEC3G, CCND2, HLA-DQA1, STXBP6, CHI3L1, CXCL10
TCGA.25.2401.01A.01R.0709.01	53	PPFIBP1, KYNU, TREM1, CCL13, MMP9, TLR2, FZD3, GPR65, CD40, PTPRG, CLEC7A, SLAMF8, IL1B, ADAMDEC1, NCF2, CD38, CCL22, PLA2G7, CCL18, TLR7, PLEKHF1, GPC4, ZNF165, MNDA, HPSE, EBI3, CA8, CCR7, SAMSN1, ST3GAL6, GAL3ST4, C1orf54, TREM2, LY86, SLC12A8, CCL19, APOBEC3G, STXBP6, RNASE6, RSAD2, GSTT1, C3AR1, IGKC, CXCL11, PNOC, CHI3L1, RGS1, FCGR2B, CCL20, MS4A6A, IFI44L, HLA-DQA1, CXCL10
TCGA.25.2404.01A.01R.0709.01	44	PTGER2, TCF7, CXCL9, C3AR1, BANK1, RNASE6, C1orf54, APOL6, ZNF165, KIRREL, CCR7, SMPDL3B, FZD2, SPAG4, QPCT, EBI3, MAP9, IL4R, APOBEC3G, CRISP3, PLEKHF1, MS4A6A, CCL19, PPFIBP1, EGR2, GSTT1, AQP9, FCGR2B, RYR1, FOSB, IGKC, VNN1, HLA-DQA1, TRIB2, LAMP3, RSAD2, SLC12A8, RGS1, MAP4K1, CHI3L1, IFI44L, PNOC, CXCL10, SPOCK2
TCGA.25.2408.01A.01R.0709.01	39	SLAMF8, ACP5, HIST1H2BG, APOBEC3G, STXBP6, RPL10L, GAL3ST4, C5AR1, HIST1H2AE, TCF7, TREM1, FZD2, FZD3, PPFIBP1, SPAG4, NCF2, MYB, SLC12A8, FCGR2B, C1orf54, CHI3L1, RNASE6, C3AR1, CCL18, CXCL9, TRIB2, HRH1, GSTT1, PNOC, SPOCK2, AQP9, TNFAIP6, CXCL10, CCL20, MS4A6A, HLA-DQA1, RGS1, CRISP3, MMP12
TCGA.25.2409.01A.01R.0709.01	40	LTC4S, PTPRG, CCL19, HPSE, ACP5, SLC12A8, FZD3, GAL3ST4, FCGR2B, COL8A2, PLEKHF1, ST3GAL6, GPC4, CCL18, PPFIBP1, TCF7, HIST1H2BG, RSAD2, LY86, VILL, BANK1, NCF2, C3AR1, ATHL1, HIST1H2AE, MMP9, GSTT1, APOBEC3G, STXBP6, RNASE6, RGS1, SPOCK2, MS4A6A, TRIB2, IFI44L, PNOC, CXCL10, HLA-DQA1, AQP9, CHI3L1
TCGA.29.1688.01A.01R.0564.01	41	IL1B, IL2RB, ACP5, CXCL9, TCF7, APOL3, TRIB2, CCR7, EBI3, CLEC7A, GPR65, CCL18, GSTT1, MICAL3, GAL3ST4, HPSE, CCL19, NCF2, C3AR1, SAMSN1, TREM2, LY86, C1orf54, ADAMDEC1, SLC12A8, CXCL11, MYB, RNASE6, RGS1, FZD3, APOBEC3G, APOL6, FCGR2B, MS4A6A, CDH12, STXBP6, RSAD2, LAMP3, IFI44L, CXCL10, CHI3L1
TCGA.29.1690.01A.01R.0564.01	55	ALOX5, PPFIBP1, CD22, CCL23, CXCL10, SAMSN1, GZMK, MARCO, BCL2A1, HRH1, STXBP6, PTGER2, TREM2, HCK, RGS1, WNT7A, GAL3ST4, LEF1, SPAG4, ADAMDEC1, PLA2G7, CD1E, RPL10L, CLEC10A, LTC4S, TREM1, CLEC7A, SLC15A3, AIF1, VNN1, ADAM28, SKAP1, CD1A, MMP12, CCL18, CYP27A1, BIRC3, CD1B, PNOC, GSTT1, RNASE6, C3AR1, ACP5, SLC12A8, SPOCK2, NCF2, FCN1, FCGR2B, APOBEC3G, MS4A6A, QPCT, CCL20, CHI3L1, TRIB2, HLA-DQ…
TCGA.29.1691.01A.01R.0564.01	59	C11orf80, ZNF324, PBXIP1, GAL3ST4, CLEC7A, HLA-DOB, DUSP2, FCGR2B, ADAM28, SPOCK2, TREM2, SLC12A8, AIF1, NIPSNAP3B, SAMSN1, LY86, ADAMTS3, REPS2, PLEKHF1, APOL6, SLC15A3, DACH1, SMPDL3B, CYP27A1, C3AR1, TCF7, CXCL11, CA8, HIST1H2BG, C1orf54, CDH12, ZNF165, CR2, SCN9A, RSAD2, FZD3, RNASE6, GPR19, CXCL9, LIME1, MYB, LAMP3, PIK3IP1, LEF1, GPC4, HPSE, MS4A6A, RYR1, SKAP1, STXBP6, IFI44L, IGKC, MAP4K1…
TCGA.29.1693.01A.01R.0564.01	69	TRIB2, IL7R, LIME1, FZD2, ZNF222, PPFIBP1, SAMSN1, NCF2, CYP27B1, HIST1H2AE, HCK, CST7, PBXIP1, KYNU, C3AR1, FCGR2B, TCF7, CLEC7A, TREM2, SKAP1, MAGEA11, QPCT, CD38, CCL22, C11orf80, CCL5, GAL3ST4, MYB, CD40, ZNF165, ADAMDEC1, P2RY2, AQP9, MMP12, AIF1, ST3GAL6, RPL10L, APOL6, SLC12A8, LY86, TNFAIP6, RGS1, MANEA, EBI3, PIK3IP1, CCR7, RNASE6, MAP9, ATHL1, APOBEC3G, CXCL9, CCL19, WNT7A, C1orf54, MS4…
TCGA.29.1694.01A.01R.0564.01	45	TCF7, PPFIBP1, CCR7, ST3GAL6, WNT7A, ACP5, RPL10L, GAL3ST4, FCGR2B, RNASE6, C3AR1, NCF2, IL7R, ST6GALNAC4, APOL6, MMP9, C1orf54, HIST1H2BG, APOBEC3G, SPOCK2, LTC4S, HRH1, MS4A6A, REPS2, STXBP6, HIST1H2AE, HPSE, VNN1, RGS1, VILL, SLC12A8, LAMP3, FZD3, IL4R, HLA-DQA1, PLEKHF1, QPCT, BIRC3, RSAD2, TRIB2, PTGER2, IFI44L, CCL20, CXCL10, CHI3L1
TCGA.29.1695.01A.01R.0564.01	31	AQP9, C1orf54, GAL3ST4, BIRC3, SMPDL3B, EBI3, PTPRG, BCL2A1, CCR7, CCL19, SLAMF8, GSTT1, PLA2G7, CCL18, IFI44L, CXCL13, MS4A6A, SLC12A8, MMP12, RGS1, STXBP6, NCF2, HLA-DQA1, FCGR2B, PLEKHF1, MYB, TNFAIP6, ADAMDEC1, CXCL10, CHI3L1, MMP9
TCGA.29.1696.01A.01R.0564.01	29	BST1, RSAD2, SLC12A8, MANEA, RNASE6, RGS1, HIST1H2BG, TCF7, ADAM28, APOL6, SPOCK2, FOSB, SPAG4, CYP27A1, PTPRG, C1orf54, FZD3, SKAP1, MYB, APOBEC3G, HIST1H2AE, DUSP2, IFI44L, IL7, QPCT, TRIB2, CHI3L1, STXBP6, CXCL10
TCGA.29.1697.01A.01R.0564.01	54	KIRREL, C11orf80, CDC25A, MANEA, CLEC7A, TSHR, ACP5, CYP27A1, RRP9, SLC12A8, CCND2, EPHA1, RPL10L, MYB, CRYBB1, SPOCK2, LEF1, MAP4K1, MAP9, TRIB2, ZNF165, HIST1H2BG, KLRF1, APOL6, RYR1, SKAP1, GAL3ST4, PASK, REPS2, DACH1, GPR19, SMPDL3B, C1orf54, DUSP2, TCF7, PDK1, HIST1H2AE, CA8, QPCT, PNOC, PLEKHF1, CHI3L1, FZD3, SLC15A3, CDH12, APOBEC3G, GPC4, STXBP6, P2RX5, RSAD2, CXCL10, LAMP3, SPAG4, IFI44L
TCGA.29.1698.01A.01R.0564.01	39	TNFAIP6, GAL3ST4, EAF2, CCL19, C3AR1, PTPRG, HOXA1, RYR1, ICA1, FRK, TCF7, ST3GAL6, RNASE6, SMPDL3B, PASK, DUSP2, COL8A2, C1orf54, FZD3, MYB, SKAP1, FZD2, PPFIBP1, ATHL1, GSTT1, STXBP6, FOSB, MS4A6A, PLEKHF1, HLA-DQA1, RGS1, SLC12A8, TRIB2, RSAD2, CHI3L1, IGKC, LAMP3, IFI44L, CXCL10
TCGA.29.1699.01A.01R.0564.01	60	GPR19, ZNF165, GNLY, MAP9, CD86, MAP4K1, TRIB2, TLR7, CCR5, PPFIBP1, SIGLEC1, DHX58, RGS1, AIM2, IL2RB, PTPRG, TREM2, AIF1, MICAL3, SPOCK2, APOL3, GPR65, HIST1H2BG, CCR7, TLR2, EBI3, MYB, C1orf54, VNN3, GAL3ST4, MNDA, CLEC7A, SMPDL3B, BIRC3, HPSE, CCL19, SAMSN1, FZD3, LY86, STXBP6, FCGR2B, C3AR1, HIST1H2AE, ADAMDEC1, MAGEA11, CXCL11, RNASE6, CHI3L1, RYR1, APOL6, LAMP3, SLC15A3, MS4A6A, APOBEC3G, …
TCGA.29.1701.01A.01R.0564.01	43	AIF1, SAMSN1, PTPRG, CLEC7A, WNT7A, CHI3L1, FZD2, EBI3, CCR7, C3AR1, MANEA, PLEKHF1, ST3GAL6, CCL20, TRPM4, RYR1, TREM2, HIST1H2BG, CCL19, MAP4K1, RNASE6, GSTT1, DUSP2, FZD3, RSAD2, HIST1H2AE, ADAMDEC1, LY86, SLC12A8, APOBEC3G, CXCL11, C1orf54, FCGR2B, QPCT, MS4A6A, MAGEA11, STXBP6, UGT2B17, HLA-DQA1, RGS1, IGKC, IFI44L, CXCL10
TCGA.29.1702.01A.01R.0564.01	49	DEPDC5, HRH1, GAL3ST4, MS4A6A, KLRF1, PPFIBP1, MANEA, APOL6, FZD3, TRIB2, FCGR2B, GPR19, RPL10L, RGS1, SLC12A8, BRAF, MYB, SMPDL3B, RYR1, SPOCK2, ADAMTS3, ST3GAL6, TCF7, PBXIP1, MAP9, LEF1, CD22, PTPRG, KIRREL, LAMP3, ZFP36L2, CYP27A1, DACH1, HLA-DQA1, GPC4, ZNF165, SPAG4, HPSE, DUSP2, PIK3IP1, COL8A2, PNOC, CA8, AQP9, FZD2, IFI44L, CCND2, CHI3L1, APOBEC3G
TCGA.29.1703.01A.01R.0564.01	42	LTC4S, SMPDL3B, LAMP3, TCF7, NCF2, LEF1, FZD3, APOL6, APOBEC3G, RPL10L, MAP4K1, EGR2, COL8A2, MAP9, ST6GALNAC4, SKAP1, SPAG4, MMP12, CCL20, CD22, TRIB2, RSAD2, PIK3IP1, GPC4, HPSE, FOSB, C1orf54, FZD2, MYB, DACH1, RGS1, CA8, VILL, GSTT1, PLEKHF1, STXBP6, ST3GAL6, IFI44L, PTPRG, CXCL10, DUSP2, CHI3L1
TCGA.29.1705.01A.01R.0564.01	29	PLA2G7, TREM2, DUSP2, TCF7, PPFIBP1, ACP5, PLEKHF1, SPAG4, CCL18, C1orf54, C3AR1, LY86, GAL3ST4, NCF2, RNASE6, TRIB2, TNFAIP6, SLC12A8, SPOCK2, CXCL10, RGS1, FCGR2B, MS4A6A, QPCT, GSTT1, IGKC, HLA-DQA1, CHI3L1, PNOC
TCGA.29.1707.01A.01R.0564.01	39	ADAMDEC1, TCF7, C3AR1, TREM2, RSAD2, EBI3, ATHL1, STXBP6, HIST1H2AE, CCR7, KLRF1, LIME1, PLA2G7, IL1B, PLEKHF1, C1orf54, MMP12, CXCL9, CCL19, ACP5, APOBEC3G, BIRC3, MYB, IFI44L, LY86, RNASE6, RGS1, NCF2, VNN2, VNN1, AQP9, FCGR2B, PNOC, HLA-DQA1, MS4A6A, CHI3L2, CHI3L1, CCL20, CXCL10
TCGA.29.1710.01A.02R.0564.01	30	CD38, MMP12, CCL18, ADAMDEC1, SLC12A8, APOBEC3G, C3AR1, SMPDL3B, GSTT1, PLEKHF1, IFI44L, LAMP3, GNLY, ST3GAL6, RNASE6, IGHD, ACP5, NCF2, CCL5, LTB, CD1A, FCGR2B, RGS1, MS4A6A, FCER1A, CXCL9, CXCL10, CHI3L1, HLA-DQA1, IGKC
TCGA.29.1711.01A.01R.0564.01	37	LAMP3, ZFP36L2, LY86, BCL2A1, FZD3, CLEC7A, SLC12A8, C1orf54, CD38, HPSE, SKAP1, IL4R, TNFAIP6, VILL, FCGR2B, ADAMDEC1, CCR7, PLEKHF1, EBI3, RGS1, RNASE6, MS4A6A, PIK3IP1, ST3GAL6, STXBP6, APOBEC3G, CCL19, HRH1, CXCL11, CXCL9, TRIB2, IFI44L, RSAD2, IGKC, HLA-DQA1, CHI3L1, CXCL10
TCGA.29.1761.01A.01R.0564.01	37	ST3GAL6, CD38, APOL6, STXBP6, RPL10L, CHST7, SLC12A8, SKAP1, CXCL13, CCL18, TREM2, DUSP2, EBI3, ZNF165, CLEC7A, CCR7, LY86, NCF2, C1orf54, FZD3, RGS1, VILL, MANEA, RNASE6, CCL19, FCGR2B, IGKC, DACH1, MS4A6A, APOBEC3G, CXCL9, HLA-DQA1, MMP9, CHI3L1, CXCL10, PLA1A, PLEKHF1
TCGA.29.1762.01A.01R.0564.01	42	STXBP6, ST6GALNAC4, CYP27A1, SAMSN1, AIF1, RENBP, PASK, ZNF165, HIST1H2BG, C3AR1, DUSP2, RPL10L, RYR1, TREM2, LY86, MAK, BCL7A, ADAM28, PLEKHF1, SLC12A8, PTPRG, FCGR2B, IFI44L, SLC12A1, APOBEC3G, GSTT1, RNASE6, CXCL10, PNOC, ST3GAL6, MAP4K1, FZD3, RGS1, MS4A6A, CCL20, C1orf54, FZD2, PLA1A, HIST1H2AE, QPCT, CHI3L1, GPR19
TCGA.29.1763.01A.02R.0564.01	77	BANK1, CCND2, FCGR3B, SIGLEC1, ZFP36L2, ICA1, HRH1, NCF2, RPL10L, MNDA, MMP12, SKAP1, ADAMTS3, PIK3IP1, PTGER2, FOSB, CCR5, EPN2, BST1, FCGR2B, HHEX, PTPRG, LY86, PLA2G7, ZNF324, KIRREL, HLA-DOB, DACH1, APOL6, AIF1, IL1B, SLC12A8, GAL3ST4, SPAG4, ZNF135, PBXIP1, PPFIBP1, LEF1, STXBP6, CYP27A1, CCL20, CLEC7A, PASK, ADAM28, EGR2, TCF7, SPOCK2, TLR2, PLEKHF1, RGS1, ZNF165, AQP9, SMPDL3B, SAMSN1, C1o…
TCGA.29.1764.01A.01R.0564.01	40	FZD3, IL1B, LTB, QPCT, FZD2, C3AR1, APOL6, SPAG4, GPC4, CD38, EBI3, CCR7, PLEKHF1, RNASE6, VNN1, AIF1, NCF2, CD69, STXBP6, TREM2, LY86, CCL19, SLC12A8, C1orf54, MS4A6A, TRIB2, COL8A2, FCGR2B, CXCL11, CCL20, GSTT1, RSAD2, APOBEC3G, DUSP2, PNOC, RGS1, IFI44L, CHI3L1, IGKC, CXCL10
TCGA.29.1766.01A.01R.0564.01	45	HIST1H2BG, GAL3ST4, PTPRG, REPS2, MAGEA11, PPFIBP1, PDK1, TRIB2, CA8, MMP12, SKAP1, PLEKHF1, TNFAIP6, MAP9, CXCL9, EBI3, RNASE6, CCR7, NCF2, FCGR2B, COL8A2, CCL19, LTB, ATHL1, ST3GAL6, SMPDL3B, RGS1, C1orf54, APOBEC3G, MS4A6A, CXCL11, SLC12A8, SPAG4, FZD2, FZD3, LAMP3, STXBP6, RSAD2, CHI3L1, IGKC, GSTT1, IFI44L, PNOC, CCL20, CXCL10
TCGA.29.1768.01A.01R.0564.01	37	NCF2, CD38, TNFAIP6, GAL3ST4, CCL5, LY86, C3AR1, PTPRG, CCR7, GNLY, COL8A2, EBI3, CXCL11, ST3GAL6, TRIB2, HRH1, CST7, C1orf54, CCL19, HIST1H2AE, STXBP6, RNASE6, SLC12A8, FCGR2B, CHI3L1, RSAD2, FZD2, IFI44L, APOL6, PNOC, MS4A6A, GSTT1, APOL3, APOBEC3G, CXCL10, HLA-DQA1, IGKC
TCGA.29.1769.01A.01R.0582.01	46	LY86, SAMSN1, C3AR1, GAL3ST4, CCR5, AIF1, LTC4S, APOL6, KIRREL, PPFIBP1, EAF2, HPSE, CLEC7A, HLA-DQA1, SPOCK2, WNT7A, RNASE6, HIST1H2AE, MYB, FCGR2B, TREM2, APOBEC3G, GPC4, FZD3, VILL, CSF3R, PTPRG, SMPDL3B, SPAG4, C1orf54, LIME1, TNFAIP6, SLC12A8, IGKC, TRIB2, RGS1, MS4A6A, GPR19, LAMP3, RSAD2, CCL20, CXCL10, IFI44L, CHI3L1, PNOC, STXBP6
TCGA.29.1770.01A.01R.0564.01	32	GAL3ST4, APOL6, HIST1H2BG, RNASE6, IFI44L, C3AR1, PIK3IP1, ZNF165, TRIB2, PTPRG, LY86, HRH1, MS4A6A, EGR2, CXCL10, RPL10L, APOBEC3G, PLEKHF1, C1orf54, GPC4, SLC12A8, RGS1, LIME1, LAMP3, SPAG4, HLA-DQA1, TNFAIP6, AQP9, SPOCK2, FOSB, HIST1H2AE, PNOC
TCGA.29.1771.01A.01R.0564.01	75	C11orf80, MNDA, WNT7A, GAL3ST4, IL7, CCR5, ICA1, FCGR2B, BCL7A, BANK1, IL4R, CCL20, PPFIBP1, IL1B, CLEC7A, REPS2, ALOX5, SMPDL3B, VILL, AIF1, NOD2, SLC12A8, PLEKHF1, EGR2, LEF1, ZFP36L2, SAMSN1, ST6GALNAC4, RPL10L, VNN2, TREM2, IRF8, MAP9, TCF7, APOL3, CYP27A1, ADAM28, PBXIP1, MAK, AQP9, C3AR1, STXBP6, BIRC3, ZNF165, NCF2, LY86, MYB, CD4, HIST1H2AE, DUSP2, LTC4S, QPCT, APOL6, TRIB2, LAMP3, SKAP1,…
TCGA.29.1774.01A.01R.0582.01	22	GPR19, HOXA1, RPL10L, ST3GAL6, CHST7, IFI44L, CCND2, BCL7A, MAP9, MAP4K1, PNOC, LEF1, TRIB2, SPAG4, CHI3L1, C1orf54, FZD3, MAGEA11, PTPRG, GSTT1, QPCT, FZD2
TCGA.29.1775.01A.01R.0582.01	43	CDH12, BMP2K, CD4, HNMT, RNASE6, PIK3IP1, MAP9, APOL6, CD69, ADAMTS3, KLRF1, GPC4, LEF1, EGR2, FOSB, CXCL3, GPR19, RPL10L, CYP27A1, GSTT1, CCND2, STXBP6, RGS1, CA8, MS4A6A, DACH1, SKAP1, C1orf54, SPAG4, CXCL11, ST3GAL6, FZD3, UGT2B17, LAMP3, PNOC, HIST1H2BG, RSAD2, APOBEC3G, CHI3L1, HIST1H2AE, DUSP2, IFI44L, CXCL10
TCGA.29.1776.01A.01R.0582.01	51	WNT7A, REPS2, FOSB, NCF2, CLEC7A, FCGR2B, CYP27A1, ST3GAL6, DUSP2, MANEA, RPL10L, GPC4, QPCT, BST1, LAMP3, HIST1H2AE, STXBP6, PIK3IP1, C1orf54, TCF7, MMP9, APOL6, PTGER2, ST6GALNAC4, C3AR1, LY86, COL8A2, LTC4S, PTPRG, HRH1, EGR2, MYB, RGS1, GSTT1, FZD3, CXCL11, HPSE, SLC12A8, MS4A6A, RNASE6, AQP9, PNOC, RSAD2, APOBEC3G, SPOCK2, IFI44L, TRIB2, IGKC, CXCL10, CHI3L1, HLA-DQA1
TCGA.29.1777.01A.01R.0582.01	37	SMPDL3B, CD40, HPSE, PLEKHF1, DUSP2, CD69, ST3GAL6, SLC12A8, PDK1, APOL6, IL1B, CD38, AIF1, TNFAIP6, LY86, RPL10L, EBI3, RNASE6, CCR7, LAMP3, FCGR2B, CCL19, GSTT1, C1orf54, CCL20, RSAD2, SPAG4, MS4A6A, STXBP6, APOBEC3G, RGS1, IFI44L, PNOC, HLA-DQA1, CHI3L1, IGKC, CXCL10
TCGA.29.1778.01A.01R.0582.01	48	ZFP36L2, APOL6, DEPDC5, BMP2K, KIRREL, RYR1, CCR5, DUSP2, TCF7, SPOCK2, RNASE6, TRIB2, IL2RB, SMPDL3B, PPFIBP1, NCF2, IGHD, IL4R, STXBP6, FZD3, UGT2B17, HPSE, FZD2, MS4A6A, VNN1, APOBEC3G, SPAG4, DACH1, HRH1, GSTT1, ST3GAL6, CCND2, RSAD2, IGHM, GPC4, PTPRG, HLA-DQA1, LAMP3, CXCL9, PIK3IP1, AQP9, ADAMTS3, CXCL11, IFI44L, CRISP3, CHI3L1, CXCL10, IGKC
TCGA.29.1781.01A.01R.0564.01	82	REPS2, SMPDL3B, MAP4K1, RRP9, RASGRP3, SLC2A6, SPOCK2, TREM2, ST3GAL6, KYNU, GZMA, GNLY, CD79A, MAN1A1, BCL2A1, SLAMF1, CD4, PTPRCAP, PTPRG, CYP27B1, PDK1, CCR5, NPL, RPL10L, CD40, SLC12A8, SLAMF8, LST1, CCR2, GPC4, GAL3ST4, GPR19, LTC4S, PLEKHF1, NCF2, TRIB2, TCF7, EAF2, CD38, AIM2, SAMSN1, TNFAIP6, CXCL11, GZMK, HPSE, EBI3, CCR7, CLEC7A, FZD3, IGSF6, C3AR1, LY86, AIF1, RGS1, CD2, LAMP3, MMP9, C…
TCGA.29.1783.01A.01R.0564.01	41	PTPRG, CLEC7A, PPFIBP1, CXCL11, CCL18, EBI3, VILL, STXBP6, SPAG4, CCND2, CCR7, PIK3IP1, PLEKHF1, AQP9, NCF2, SLC12A8, RSAD2, CCL19, TREM2, RPL10L, TRIB2, GAL3ST4, HRH1, AIF1, APOBEC3G, C3AR1, LY86, CCL20, DACH1, SPOCK2, RGS1, RNASE6, IFI44L, FCGR2B, MS4A6A, PNOC, CXCL9, HLA-DQA1, CXCL10, CHI3L1, IGKC
TCGA.29.1784.01A.02R.0564.01	54	REPS2, LIME1, GPR65, BANK1, BST1, CD3D, RPL10L, CCL19, CD27, CCL18, SMPDL3B, GAL3ST4, HIST1H2AE, MAP4K1, CD2, AIF1, TREM1, MYB, FZD3, GPR19, SPOCK2, SAMSN1, NCF2, CCL5, PLEKHF1, APOL6, ADAMDEC1, C1orf54, C3AR1, CLEC7A, RSAD2, MAGEA11, LAMP3, LY86, TREM2, IGHD, APOBEC3G, CXCL11, HPSE, IGHM, CXCL13, SPAG4, MS4A6A, RNASE6, RGS1, GSTT1, IFI44L, FCGR2B, STXBP6, CHI3L1, CXCL9, HLA-DQA1, CXCL10, IGKC
TCGA.29.1785.01A.01R.0564.01	88	KLRB1, CCL13, LTB, P2RY2, IL2RA, CLEC10A, PPFIBP1, SPAG4, REPS2, ICA1, SLAMF1, MANEA, SMPDL3B, ACP5, CYP27A1, ST3GAL6, ITK, FZD2, NKG7, CD4, TCF7, BANK1, CCL18, PLEKHF1, BST1, CD247, AIM2, NCF2, PRF1, RPL10L, CCL20, EBI3, PTPRG, SLAMF8, GPR19, HRH1, TLR2, ATHL1, CLEC7A, ZNF165, HHEX, IL2RB, MNDA, CD3D, TREM2, AIF1, CD2, CCR7, SAMSN1, SLC12A8, RGS1, HPSE, MAP9, MYB, CCL19, CCR5, HIST1H2AE, HIST1H2…
TCGA.29.2414.01A.02R.0709.01	73	ACP5, ZNF222, EGR2, ICA1, MYB, HRH1, BCL7A, IL7R, LTC4S, ADAM28, GPR1, HIST1H2AE, REPS2, CD4, CXCL10, C3AR1, FOSB, BRAF, GPR19, GAL3ST4, ZNF324, SLC12A8, SMPDL3B, NCF2, FCGR2B, LEF1, RRP9, RGS1, SKAP1, RSAD2, RNASE6, CYP27A1, PLEKHF1, MS4A6A, EPN2, TCF7, DUSP2, HPSE, GPC4, TNFAIP6, PBXIP1, VILL, MICAL3, WNT7A, MAP4K1, PTPRG, SPAG4, PPFIBP1, TRIB2, SPOCK2, MANEA, CST7, APOBEC3G, RPL10L, ZNF165, KI…
TCGA.29.2425.01A.01R.0709.01	37	CHI3L1, MICAL3, BST1, TCF7, MAP9, RRP9, IGHM, VILL, ATHL1, PIK3IP1, SKAP1, MMP12, CCL20, MANEA, GPC4, PBXIP1, RPL10L, PTPRG, CYP27A1, NCF2, IFI44L, UGT2B17, ZNF165, SPOCK2, FZD3, WNT7A, SMPDL3B, DACH1, STXBP6, KIRREL, GSTT1, HRH1, CXCL9, TRIB2, CXCL10, PNOC, IGKC
TCGA.29.2427.01A.01R.0709.01	33	CD40, ADAMDEC1, CXCL13, RSAD2, STXBP6, APOL3, CD38, GAL3ST4, CCL18, C1orf54, NCF2, SAMSN1, TNFAIP6, RGS1, FZD3, FCGR2B, CCR7, APOL6, TREM2, C3AR1, EBI3, RNASE6, COL8A2, LY86, CXCL9, MS4A6A, CCL19, IFI44L, APOBEC3G, IGKC, CXCL10, CHI3L1, HLA-DQA1
TCGA.29.2428.01A.01R.0709.01	59	HLA-DQA1, RRP9, SLC12A8, IGSF6, ATHL1, REPS2, KLRB1, EBI3, CXCL5, PDK1, CCR7, GAL3ST4, ACP5, SLAMF8, CD38, CCR5, CCL19, SKAP1, RGS1, ADAMDEC1, SAMSN1, SPOCK2, CST7, CXCL11, GZMA, APOL6, CCL5, PLEKHF1, SMPDL3B, IGHD, LAMP3, C3AR1, PPFIBP1, CD3D, IFI44L, HIST1H2BG, IRF8, CD2, MAP4K1, IGHM, NCF2, HIST1H2AE, C1orf54, GZMK, MS4A6A, GSTT1, HAL, FZD3, APOBEC3G, FCGR2B, CXCL13, SPAG4, CCL18, MMP12, CHI3L…
TCGA.29.2429.01A.01R.1048.01	88	ITK, GPR1, BCL2A1, ST3GAL6, CCL5, MICAL3, PBXIP1, PLA2G7, SLAMF8, CDC25A, ZNF324, ZNF222, NOD2, VNN2, FLVCR2, EAF2, APOL3, HNMT, RASSF4, GAL3ST4, MAN1A1, DGKA, NCF2, RPL10L, IL7, CD40, APOL6, IL7R, GPR19, SLC2A6, PLEKHF1, ST6GALNAC4, RRP9, FAIM3, BMP2K, HPSE, BIRC3, PAQR5, BCL11B, DPP4, MMP9, PTPRG, FZD2, PDK1, EPN2, MANEA, PPFIBP1, C3AR1, HOXA1, TRIB2, BLK, PTGER2, TCF7, TNIP3, KIRREL, APOBEC3G,…
TCGA.30.1714.01A.02R.0564.01	38	NCF2, BCL7A, ZNF165, CD40, PIK3IP1, MANEA, SMPDL3B, CD69, HLA-DQA1, PBXIP1, CCL20, BANK1, MYB, FOSB, RPL10L, UGT2B17, CXCL10, CYP27A1, MAP4K1, BST1, SPAG4, WNT7A, TCF7, QPCT, TRIB2, SPOCK2, GSTT1, PNOC, VILL, C1orf54, SKAP1, DACH1, FZD3, LTB, PTPRG, PLEKHF1, MAGEA11, CHI3L1
TCGA.30.1718.01A.01R.0564.01	56	BMP2K, PNOC, CD38, RPL10L, TREM1, HNMT, BST1, IL4R, FZD2, CLIC2, SMPDL3B, CCR5, PPFIBP1, EBI3, CLEC7A, GAL3ST4, CCL19, RGS1, SKAP1, HPSE, CCR7, ADAMDEC1, AIF1, SAMSN1, APOL6, WNT7A, TRIB2, LY86, APOBEC3G, AQP9, C3AR1, FCGR2B, GSTT1, COL8A2, LAMP3, TREM2, FZD3, TNFAIP6, RNASE6, QPCT, HRH1, HIST1H2AE, PTPRG, ST3GAL6, PLEKHF1, C1orf54, CXCL11, MS4A6A, SLC12A8, RSAD2, HLA-DQA1, STXBP6, IGKC, IFI44L, …
TCGA.30.1853.01A.02R.0653.01	25	C1orf54, BCL7A, CYP27A1, BRAF, PPFIBP1, RPL10L, LEF1, ATHL1, SMPDL3B, IFI44L, PBXIP1, FZD3, CCND2, GSTT1, TRIB2, GPC4, LTC4S, SPOCK2, PLA2G7, AQP9, DACH1, HIST1H2BG, HIST1H2AE, CHI3L1, PNOC
TCGA.30.1855.01A.01R.0582.01	40	PLA2G7, CXCL13, TCF7, CCL20, RSAD2, SMPDL3B, C3AR1, VNN1, TRIB2, ZNF165, IFI44L, APOL6, CCR7, RNASE6, EBI3, ACP5, GAL3ST4, CCL19, APOBEC3G, CCL18, FZD3, HIST1H2BG, MS4A6A, GSTT1, NCF2, FCGR2B, PPFIBP1, SLC12A8, LAMP3, HIST1H2AE, RYR1, CXCL9, QPCT, LTB, SPOCK2, HLA-DQA1, PNOC, IGKC, CHI3L1, CXCL10
TCGA.30.1856.01A.01R.0582.01	33	CLEC7A, PLEKHF1, APOL6, LY86, APOL3, RNASE6, HPSE, FCGR2B, PTPRG, LAMP3, RSAD2, CD40, CD38, CCL20, C1orf54, CCL4, MAGEA11, TNFAIP6, IFI44L, RGS1, GSTT1, CCR7, EBI3, APOBEC3G, STXBP6, CXCL9, CXCL13, CCL19, MS4A6A, CHI3L1, HLA-DQA1, PNOC, CXCL10
TCGA.30.1857.01A.02R.0582.01	30	WNT7A, ST3GAL6, SPOCK2, CCL18, CCL20, BST1, PTPRG, STXBP6, EBI3, BCL2A1, APOL6, LAMP3, PPFIBP1, HRH1, PLA2G7, CCR7, TRIB2, SLC12A8, MS4A6A, C1orf54, ACP5, PLEKHF1, CCL19, CXCL9, NCF2, GSTT1, LTB, CXCL10, HLA-DQA1, CHI3L1
TCGA.30.1859.01A.01R.0653.01	29	TCF7, MS4A6A, COL8A2, EBI3, CCL18, CCR7, WNT7A, BCL7A, APOBEC3G, CYP27A1, LAMP3, PPFIBP1, FOSB, CCL19, TRIB2, HRH1, AQP9, ADAMTS3, FCGR2B, SLC12A8, FZD2, FZD3, DACH1, CHI3L1, MMP12, CXCL9, SPOCK2, CXCL10, PNOC
TCGA.30.1860.01A.01R.0653.01	36	SLAMF1, CYP27B1, APOL6, CD2, APOL3, IRF8, HPSE, TRIB2, C1orf54, CXCL11, GNLY, CD40, IGHD, FCGR2B, RNASE6, APOBEC3G, GPC4, MAGEA11, TNFAIP6, ADAMDEC1, BST1, CCR7, RGS1, EBI3, LAMP3, IFI44L, MS4A6A, CCL19, CXCL13, MMP12, STXBP6, CHI3L1, CXCL9, HLA-DQA1, IGKC, CXCL10
TCGA.30.1861.01A.01R.0653.01	22	RPL10L, C1orf54, COL8A2, TNFAIP6, SMPDL3B, PPFIBP1, REPS2, CXCL10, RSAD2, PTPRG, HLA-DQA1, TRIB2, GSTT1, FZD3, KIRREL, IL7R, SPAG4, SLC12A8, SPOCK2, MAP9, STXBP6, PNOC
TCGA.30.1862.01A.02R.0653.01	50	MAP9, FZD3, CYP27A1, CCL4, LY86, ZFP36L2, ST3GAL6, GAL3ST4, IGHM, PDK1, TCF7, REPS2, CD38, HRH1, TNFAIP6, SMPDL3B, PPFIBP1, SPAG4, IGHD, MMP9, C3AR1, C1orf54, GSTT1, APOBEC3G, DUSP2, SPOCK2, CST7, RSAD2, ST6GALNAC4, CXCL9, FOSB, RNASE6, PNOC, MS4A6A, PLEKHF1, PTGER2, FCGR2B, MYB, SKAP1, MAGEA11, TRIB2, COL8A2, SLC12A8, HLA-DQA1, IFI44L, EGR2, RGS1, CXCL10, CHI3L1, IGKC
TCGA.30.1866.01A.02R.0653.01	26	FZD3, HPSE, FZD2, PTPRG, APOBEC3G, MAGEA11, EBI3, GSTT1, CCR7, MAP4K1, MS4A6A, HLA-DQA1, BMP2K, SMPDL3B, ST3GAL6, SPOCK2, CCL19, CXCL13, IFI44L, PLEKHF1, TRIB2, SLC15A3, CHI3L1, CXCL10, STXBP6, PNOC
TCGA.30.1867.01A.01R.0653.01	26	SAMSN1, WNT7A, TRIB2, TNFAIP6, FZD3, RNASE6, GAL3ST4, LY86, SLC12A8, TREM2, CCL18, FZD2, APOBEC3G, STXBP6, C3AR1, MS4A6A, NCF2, RSAD2, C1orf54, IFI44L, FCGR2B, RGS1, HLA-DQA1, IGKC, MMP9, CXCL10
TCGA.30.1880.01A.01R.0653.01	30	NCF2, HLA-DQA1, RSAD2, PLEKHF1, IGKC, FCGR2B, MS4A6A, RPL10L, C1orf54, APOBEC3G, SPAG4, GPC4, RGS1, SLC12A8, HPSE, BIRC3, HRH1, GSTT1, LTC4S, STXBP6, CXCL10, CCND2, SPOCK2, VNN1, CRISP3, IFI44L, CHI3L1, CCL20, PNOC, AQP9
TCGA.30.1887.01A.01R.0653.01	52	CCL20, IGHD, AIM2, PIK3IP1, GAL3ST4, PPFIBP1, BCL2A1, GPR65, HNMT, HIST1H2AE, FZD3, RPL10L, CD3D, HLA-DQA1, CLEC7A, SMPDL3B, CD69, CCL18, ST3GAL6, CD38, AIF1, CLIC2, PLEKHF1, CCR7, EBI3, NCF2, QPCT, CD2, C1orf54, MAP4K1, SPOCK2, C3AR1, TREM2, DSC1, LST1, CXCL13, CCL19, LTB, RSAD2, ADAMDEC1, LY86, CHI3L1, MAGEA11, SLC12A8, APOBEC3G, RNASE6, RGS1, FCGR2B, IFI44L, MS4A6A, IGKC, CXCL10
TCGA.30.1891.01A.01R.0653.01	23	LTC4S, MMP12, RGS1, ACP5, IGHM, PPFIBP1, NCF2, HPSE, MS4A6A, FCGR2B, TRIB2, SPOCK2, RNASE6, GPC4, SPAG4, HLA-DQA1, SLC12A8, CXCL10, PNOC, CHI3L1, CCND2, IGKC, AQP9
TCGA.30.1892.01A.01R.0653.01	30	LIME1, C11orf80, CCL18, ST3GAL6, CXCL10, PPFIBP1, BANK1, PLEKHF1, RPL10L, APOBEC3G, ACP5, PTPRG, HIST1H2AE, FCGR2B, RGS1, LY86, COL8A2, CST7, TNFAIP6, PTGER2, NCF2, GSTT1, FZD3, HLA-DQA1, SPAG4, C1orf54, SPOCK2, SLC12A8, CHI3L1, PNOC
TCGA.31.1944.01A.01R.0653.01	17	RPL10L, CD40, NCF2, ACP5, CCL20, STXBP6, MMP9, CST7, RGS1, MS4A6A, SLC12A8, APOBEC3G, TRIB2, PNOC, IGKC, CXCL10, CHI3L1
TCGA.31.1946.01A.01R.0653.01	28	LAMP3, CCR7, PTPRG, CCL13, FOSB, C1orf54, APOL6, CCL22, MS4A6A, C3AR1, IL4R, RGS1, GSTT1, CCL20, NCF2, FCGR2B, APOBEC3G, SLC12A8, TRIB2, RSAD2, PNOC, STXBP6, IFI44L, MMP12, IGKC, CXCL10, HLA-DQA1, CHI3L1
TCGA.31.1950.01A.01R.0653.01	62	FRK, LEF1, DUSP2, LY86, ADAM28, VILL, AIF1, MANEA, APOL3, REPS2, VNN2, PBXIP1, TRIB2, TNFAIP6, PTPRG, RGS1, GPR19, IL4R, PPFIBP1, EBI3, CCR7, CA8, GSTT1, RNASE6, IGHD, C1orf54, DHX58, TCF7, FCGR2B, CCL19, IGHM, MS4A6A, BIRC3, FZD2, PIK3IP1, SKAP1, RYR1, GPC4, HLA-DOB, SMPDL3B, CXCL11, FZD3, MAGEA11, CXCL9, LIME1, CXCL13, ZFP36L2, SPAG4, MAP4K1, MYB, SLC15A3, HPSE, APOL6, LAMP3, STXBP6, RSAD2, APO…
TCGA.31.1951.01A.01R.0653.01	37	KYNU, CYP27B1, HCK, CXCL9, C3AR1, APOL3, PLEKHF1, CD40, LIME1, IRF8, GNLY, CD38, SLC12A8, CCL5, ATHL1, APOBEC3G, TNFAIP6, CXCL11, SPOCK2, AQP9, FCGR2B, MS4A6A, HLA-DQA1, CCR7, TRIB2, GSTT1, EBI3, RGS1, CCL19, IGKC, PNOC, CHI3L1, FOSB, RSAD2, LAMP3, IFI44L, CXCL10
TCGA.31.1953.01A.01R.0653.01	34	CLEC7A, MMP12, CD1B, MNDA, PLEKHF1, SLC15A3, SLAMF8, CCL13, CLEC10A, C1orf54, CCR7, CD1C, EBI3, SLC12A8, FOSB, C3AR1, ACP5, RSAD2, CCL18, CD1A, CCL19, MS4A6A, NCF2, RNASE6, APOBEC3G, IFI44L, CXCL9, FCGR2B, RGS1, GNLY, MMP9, CXCL10, CHI3L1, HLA-DQA1
TCGA.31.1956.01A.01R.0653.01	38	CD3D, IGSF6, AIM2, HLA-DQA1, ACP5, CD2, IFI44L, CLEC7A, SLC12A8, EBI3, APOL6, IGHD, CCR7, LTB, SLAMF8, TRIB2, CCL19, BIRC3, BST1, RNASE6, NCF2, APOBEC3G, CXCL11, C3AR1, C1orf54, ADAMDEC1, IGHM, FCGR2B, STXBP6, HPSE, CHI3L1, MS4A6A, CXCL13, RGS1, CXCL10, MMP12, CXCL9, IGKC
TCGA.31.1959.01A.01R.0653.01	32	PTPRG, CLEC7A, FZD3, GAL3ST4, LTB, CCR7, C1orf54, LY86, COL8A2, CCL20, CCL22, PPFIBP1, STXBP6, APOBEC3G, NCF2, MMP12, C3AR1, PNOC, HIST1H2BG, TRIB2, RSAD2, ADAMDEC1, RNASE6, SLC12A8, CHI3L1, IGKC, RGS1, FCGR2B, MS4A6A, IFI44L, CXCL10, LAMP3
TCGA.36.1568.01A.01R.0538.01	38	TCF7, SMPDL3B, GAL3ST4, CCL18, C3AR1, RPL10L, CXCL11, PNOC, C1orf54, COL8A2, ACP5, HPSE, SLC12A8, WNT7A, ADAMDEC1, FCGR2B, DACH1, PPFIBP1, RNASE6, CXCL9, SPOCK2, NCF2, BIRC3, GSTT1, APOBEC3G, TRIB2, RGS1, MS4A6A, RSAD2, MMP9, LAMP3, IFI44L, CXCL10, PTGER2, LTB, HLA-DQA1, IGKC, CHI3L1
TCGA.36.1569.01A.01R.0538.01	51	TCF7, NCF2, EGR2, BIRC3, RPL10L, PTPRG, MAP9, FOSB, CLEC7A, SMPDL3B, CCR5, CD38, PIK3IP1, FZD2, AQP9, CXCL13, GAL3ST4, HPSE, FZD3, EBI3, CCR7, FCER1A, CD2, CXCL11, ST3GAL6, AIF1, SKAP1, GSTT1, PPFIBP1, LY86, SPOCK2, C3AR1, APOBEC3G, PLA2G7, GZMK, RSAD2, COL8A2, SLC12A8, MNDA, GPC4, TRIB2, FCGR2B, IFI44L, RNASE6, MS4A6A, PNOC, CXCL10, CXCL9, RGS1, IGKC, CHI3L1
TCGA.36.1570.01A.01R.0538.01	30	SLC15A3, FZD2, FZD3, SKAP1, MS4A6A, CXCL11, HIST1H2BG, STXBP6, CCL5, ZNF165, EBI3, APOL6, TNFAIP6, CXCL9, TCF7, CCL19, LAMP3, GSTT1, CCR7, CCL22, ATHL1, HIST1H2AE, MYB, MAK, TRIB2, APOBEC3G, RSAD2, CXCL10, CHI3L1, IFI44L
TCGA.36.1571.01A.01R.0538.01	29	PASK, SPAG4, PTPRG, FZD2, SMPDL3B, MAP9, P2RY2, MAP4K1, BCL7A, PPFIBP1, CCL22, FZD3, CDH12, GSTT1, CA8, LAMP3, TCF7, SLC12A8, SKAP1, APOBEC3G, GPR19, DACH1, TRIB2, MYB, CXCL10, SLC15A3, RSAD2, IFI44L, CHI3L1
TCGA.36.1574.01A.01R.0538.01	40	ST3GAL6, HRH1, NCF2, AIF1, MAP9, SMPDL3B, CCL20, TNFAIP6, EBI3, FCGR2B, PTPRG, SPAG4, TCF7, SPOCK2, CCL19, FZD3, BIRC3, C1orf54, CXCL11, CCR7, CCL22, HIST1H2AE, GPC4, APOL6, CXCL9, MS4A6A, RSAD2, SKAP1, LAMP3, SLC12A8, SLC15A3, IGKC, BST1, APOBEC3G, QPCT, RGS1, STXBP6, CHI3L1, IFI44L, CXCL10
TCGA.36.1575.01A.01R.0538.01	23	ZNF324, ICA1, GPC4, TCF7, SLC12A8, MICAL3, AQP9, GSTT1, KIRREL, APOBEC3G, PPFIBP1, MAP9, PNOC, SMPDL3B, CHI3L1, RSAD2, IGKC, FZD2, SPOCK2, TRIB2, ATHL1, IFI44L, FZD3
TCGA.36.1576.01A.01R.0538.01	43	LTB, STXBP6, CRISP3, IGSF6, CXCL13, CCL18, GAL3ST4, EBI3, FZD2, ZNF222, PPFIBP1, FZD3, CCR7, C1orf54, CCL19, GSTT1, COL8A2, CLEC7A, PLEKHF1, CD38, WNT7A, SLAMF8, EGR2, CD2, MNDA, IGHD, APOBEC3G, RNASE6, CHI3L1, PTPRG, C3AR1, FCGR2B, TRIB2, TNFAIP6, GZMK, SLC12A8, MS4A6A, RGS1, CXCL10, CXCL9, PNOC, HLA-DQA1, IGKC
TCGA.36.1577.01A.01R.0538.01	24	SLC12A8, LEF1, GPR19, TRIB2, RPL10L, TREM1, IFI44L, STXBP6, CA8, BCL2A1, ST3GAL6, TCF7, PLA1A, BRAF, LTB, FCGR2B, CDC25A, GSTT1, REPS2, RGS1, GPC4, C1orf54, PDK1, DACH1
TCGA.36.1578.01A.01R.0538.01	40	PIK3IP1, SMPDL3B, GSTT1, TNFAIP6, EBI3, CCR7, HPSE, VNN1, LAMP3, MICAL3, STXBP6, RPL10L, BANK1, APOL6, NCF2, SKAP1, CCL19, MS4A6A, VNN2, CRISP3, APOBEC3G, HLA-DOB, CLIC2, PNOC, CCL20, APOL3, ST3GAL6, CHI3L1, HRH1, FCGR2B, RGS1, PTPRG, BIRC3, IFI44L, CXCL11, IGKC, GPC4, CXCL9, CXCL10, HLA-DQA1
TCGA.36.1580.01A.01R.0538.01	41	CCR7, CCL20, CCND2, LTC4S, GAL3ST4, SMPDL3B, CCL19, RNASE6, TCF7, SPAG4, GPC4, CXCL13, ATHL1, HRH1, TNFAIP6, ACP5, HIST1H2BG, HIST1H2AE, C3AR1, PPFIBP1, FCGR2B, ST3GAL6, HSPA6, NCF2, PTPRG, COL8A2, LTB, IGKC, MS4A6A, C1orf54, IFI44L, APOBEC3G, SLC12A8, TRIB2, RGS1, SPOCK2, CXCL9, CXCL10, PNOC, CHI3L1, HLA-DQA1
TCGA.36.1581.01A.01R.0538.01	37	QPCT, SLC12A8, CD38, GSTT1, CD2, FCGR2B, PBXIP1, FZD2, RNASE6, CLEC7A, CD40, MMP9, MS4A6A, PNOC, APOL6, CCR7, APOBEC3G, TNFAIP6, HIST1H2BG, EBI3, STXBP6, GPC4, IGHD, CCL19, RSAD2, RGS1, HTR2B, LAMP3, CXCL11, CXCL13, IFI44L, PLEKHF1, CXCL9, HLA-DQA1, CXCL10, IGKC, CHI3L1
TCGA.57.1582.01A.01R.0538.01	18	HPSE, FCGR2B, HIST1H2AE, IGHD, PTPRG, SPOCK2, SLC12A8, GSTT1, SLC12A1, CHI3L1, RGS1, CXCL9, FZD3, CXCL10, MAP4K1, STXBP6, PNOC, IGKC
TCGA.57.1583.01A.01R.0538.01	18	ADAMTS3, HPSE, DACH1, CCL20, CA8, PIK3IP1, MAP9, P2RX5, RSAD2, GPC4, SMPDL3B, ZNF324, CXCL10, PNOC, APOBEC3G, IFI44L, PLEKHF1, CHI3L1
TCGA.57.1584.01A.01R.0538.01	39	C1orf54, TCF7, LY86, RPL10L, REPS2, TREM2, ADAM28, PBXIP1, HIST1H2BG, SLC15A3, RRP9, APOL6, ICA1, PLEKHF1, CCL18, LAMP3, HRH1, FCGR2B, ST3GAL6, PPFIBP1, NCF2, RSAD2, MS4A6A, C3AR1, RGS1, CXCL10, MMP9, PTPRG, HIST1H2AE, PTGER2, APOBEC3G, RNASE6, FZD3, IFI44L, TRIB2, STXBP6, HLA-DQA1, CHI3L1, CRISP3
TCGA.57.1585.01A.01R.0538.01	38	TRPM4, FZD2, RNASE6, PLA2G7, TNFAIP6, APOL6, CCL20, C3AR1, MAP9, CRISP3, GAL3ST4, CXCL13, PPFIBP1, ACP5, HRH1, IFI44L, RSAD2, PNOC, SMPDL3B, HIST1H2BG, COL8A2, CXCL9, FCGR2B, EGR2, APOBEC3G, NCF2, MS4A6A, SPOCK2, STXBP6, CXCL10, HIST1H2AE, PTPRG, TRIB2, RGS1, FOSB, SLC12A8, CHI3L1, IGKC
TCGA.57.1586.01A.02R.0564.01	44	MICAL3, SLC7A10, TRIB2, GAL3ST4, RNASE6, EPN2, UGT2B17, PIK3IP1, TNFAIP6, EBI3, REPS2, APOBEC3A, COL8A2, CCR7, PNOC, CYP27A1, MAP9, KIAA0754, PBXIP1, CCL19, ATHL1, HLA-DOB, MAK, APOL6, SPOCK2, CXCL9, DACH1, C1orf54, MS4A6A, TCF7, CRISP3, FZD3, RGS1, IGKC, RSAD2, APOBEC3G, SKAP1, GSTT1, HLA-DQA1, MYB, LAMP3, IFI44L, CHI3L1, CXCL10
TCGA.57.1992.01A.01R.0653.01	46	PLEKHF1, APOL6, DHX58, SKAP1, TRPM4, MANEA, TCF7, NFE2, ZFP36L2, RASGRP3, FOSB, PPFIBP1, CLEC7A, SPAG4, DUSP2, BARX2, RNASE6, MS4A6A, APOBEC3A, BRAF, HPSE, DACH1, RYR1, CYP27A1, SLC12A8, CHI3L1, HIST1H2AE, CCL20, PDK1, SLC15A3, HIST1H2BG, EAF2, FZD3, MAP4K1, IFI44L, GPC4, RSAD2, WNT5B, C1orf54, FZD2, STXBP6, REPS2, MAGEA11, APOBEC3G, CXCL10, LAMP3
TCGA.57.1993.01A.01R.0653.01	23	HAL, C3AR1, MAP9, REPS2, HLA-DQA1, IL4R, TRIB2, MAP4K1, PPFIBP1, TCF7, RYR1, CXCL10, FCGR2B, RSAD2, PNOC, APOBEC3G, SPOCK2, CHI3L1, PLEKHF1, MYB, LAMP3, IFI44L, RGS1
TCGA.57.1994.01A.01R.0653.01	41	GZMK, TNFAIP6, CD2, NCF2, CLIC2, MYB, TCF7, BIRC3, SKAP1, SLC12A8, C3AR1, EBI3, CCR5, TRIB2, PBXIP1, PPFIBP1, C1orf54, IFI44L, GPC4, CCR7, CCL19, LAMP3, RNASE6, FZD3, ATHL1, APOBEC3G, GSTT1, SPOCK2, FCGR2B, PLEKHF1, MMP9, SMPDL3B, ADAMTS3, MS4A6A, CXCL13, RGS1, RYR1, CHI3L1, CXCL10, CXCL9, IGKC
TCGA.59.2348.01A.01R.0709.01	39	KIRREL, GAL3ST4, C3AR1, CD38, MS4A6A, BRAF, CCL18, SLC12A8, BST1, P2RX5, IGHM, ATHL1, IL4R, ACP5, TRIB2, MAP9, PLEKHF1, PPFIBP1, C1orf54, IGHD, GPC4, CXCL9, RGS1, APOL6, NCF2, GSTT1, AQP9, IFI44L, PLA2G7, APOBEC3G, CHI3L2, QPCT, PNOC, RSAD2, LAMP3, CXCL10, IGKC, SPOCK2, CHI3L1
TCGA.59.2349.01A.01R.0709.01	35	RPL10L, DAPK2, UPK3A, APOL3, SLC12A8, BCL7A, HNMT, REPS2, APOL6, FZD3, SKAP1, C1orf54, RAB27B, FOSB, RGS1, ICA1, ADRB2, CXCL9, KYNU, TRPM4, DGKA, BRAF, HLA-DQA1, ALOX5, DPEP2, PIK3IP1, VILL, HOXA1, MMP12, IL4R, TRIB2, APOBEC3G, CXorf57, GSTT1, IGKC
TCGA.59.2350.01A.01R.0709.01	49	CXCL9, SKAP1, RRP9, P2RX5, MYB, RYR1, CDH12, TRIB2, LEF1, ICA1, CCND2, FCGR2B, SLC2A6, C3AR1, CCL18, HPSE, REPS2, FZD2, BIRC3, APOL6, NCF2, NFE2, SLC15A3, HLA-DQA1, RGS1, TRPM4, SLC12A8, CA8, KIRREL, GAL3ST4, DACH1, TCF7, C1orf54, APOBEC3G, SPAG4, PLEKHF1, SMPDL3B, ACP5, FZD3, GPC4, QPCT, SPOCK2, RSAD2, PNOC, IFI44L, CXCL10, AQP9, CHI3L1, LAMP3
TCGA.59.2351.01A.01R.0709.01	39	RPL10L, MAN1A1, TREM2, CXCL11, DACH1, GSTT1, PNOC, TRIB2, PTPRG, SPAG4, APOL6, BANK1, CCL18, CD27, SAMSN1, NCF2, PPFIBP1, C3AR1, C1orf54, PLEKHF1, IFI44L, SLC12A8, ST3GAL6, APOBEC3G, MYB, RNASE6, MAGEA11, MS4A6A, RGS1, CDH12, IGHD, FCGR2B, STXBP6, CHI3L1, IGHM, CXCL9, HLA-DQA1, CXCL10, IGKC
TCGA.59.2352.01A.01R.0709.01	59	HIST1H2AE, ZNF135, BCL7A, CYP27B1, ST3GAL6, MS4A6A, BANK1, PBXIP1, IRF8, BCL2A1, SKAP1, CXCL13, COL8A2, REPS2, PLA2G7, C3AR1, ZNF165, KIAA0754, SLC12A8, TCF7, PTPRG, SMPDL3B, HRH1, EPN2, KIRREL, C1orf54, RNASE6, NCF2, MMP12, CCR7, FCGR2B, EBI3, SPAG4, FZD3, IGHD, CCL19, LTB, SLC15A3, PPFIBP1, SPOCK2, CCND2, CXCL9, GPC4, APOBEC3G, APOL6, CXCL11, IGHM, HLA-DQA1, PAQR5, CA8, RSAD2, DPP4, LAMP3, PLA1…
TCGA.59.2354.01A.01R.0709.01	45	WNT7A, PLEKHF1, HIST1H2BG, C1orf54, HPSE, TCF7, PPFIBP1, GAL3ST4, LAMP3, IGHD, COL8A2, PTPRG, CCL5, FZD3, CCR7, CD38, CCL18, EBI3, FZD2, ADAMDEC1, RYR1, IL2RB, MYB, BANK1, NCF2, GSTT1, SLC15A3, RNASE6, CCL19, C3AR1, APOBEC3G, RSAD2, STXBP6, MS4A6A, SPOCK2, TRIB2, FCGR2B, RGS1, CHI3L1, SLC12A8, CXCL9, IFI44L, HLA-DQA1, CXCL10, IGKC
TCGA.59.2355.01A.01R.0709.01	34	CCR7, TCF7, FZD3, ZFP36L2, C3AR1, PBXIP1, CCL19, RPL10L, REPS2, APOL6, DACH1, HRH1, RSAD2, ZNF165, SLC12A8, PNOC, ST3GAL6, ACP5, FZD2, MS4A6A, PLEKHF1, FCGR2B, TRIB2, LAMP3, HIST1H2AE, PTGER2, CXCL9, HIST1H2BG, GSTT1, SPOCK2, IFI44L, APOBEC3G, CXCL10, CHI3L1
TCGA.59.2363.01A.01R.0709.01	37	ZNF222, MICAL3, MAP9, ZNF324, FRMD4A, CYP27A1, RGS1, CA8, PLEKHF1, KIRREL, SLC12A8, GPR19, ZFP36L2, ZNF135, QPCT, BCL7A, ZNF165, IFI44L, PTPRG, HRH1, FZD3, CXCL10, SPOCK2, PPFIBP1, PLA1A, GSTT1, GPC4, PNOC, CCL20, CHI3L1, DACH1, STXBP6, LTB, CXCL5, TRIB2, CCND2, FZD2
TCGA.61.1721.01A.01R.0653.01	31	LTC4S, CCL23, PIK3IP1, PBXIP1, CLEC4A, GPR1, HNMT, APOL3, CLIC2, ADAMDEC1, CCL13, CD22, PLA2G7, PPFIBP1, C3AR1, C1orf54, RPL10L, RNASE6, NCF2, IFI44L, GSTT1, APOBEC3G, TRIB2, CPA3, MMP9, FOSB, MS4A6A, CYP27A1, FCGR2B, CHST7, CCL18
TCGA.61.1722.01A.01R.0582.01	39	APOL3, FZD2, SLAMF1, CD2, LTB, APOL6, FCGR2B, C1orf54, HHEX, RYR1, CD40, SPAG4, CLEC7A, IRF8, GSTT1, CCL7, TNFRSF17, MAGEA11, RNASE6, TNFAIP6, GZMB, MS4A6A, CXCL11, CCR7, EBI3, IFI44L, IGHM, RSAD2, LAMP3, CHI3L1, IGHD, CCL19, APOBEC3G, CXCL13, CXCL9, MMP12, HLA-DQA1, CXCL10, IGKC
TCGA.61.1724.01A.01R.0653.01	56	MYB, GPR19, LY86, TCF7, CCR7, RRP9, STXBP6, IGHD, SMPDL3B, ATHL1, DUSP2, CD38, TRIB2, PIK3IP1, HIST1H2BG, APOL3, BRAF, PBXIP1, PPFIBP1, GAL3ST4, REPS2, MAP9, HIST1H2AE, IGHM, C3AR1, SKAP1, CXCL11, RSAD2, MMP9, HPSE, PTPRG, BIRC3, SLC12A8, HAL, C1orf54, CXCL9, SPAG4, PLEKHF1, RNASE6, FCGR2B, SPOCK2, PTGER2, FZD3, MS4A6A, APOL6, ST6GALNAC4, RYR1, RGS1, APOBEC3G, GSTT1, IFI44L, COL8A2, LAMP3, CXCL10…
TCGA.61.1725.01A.01R.0582.01	27	TRIB2, SPOCK2, EBI3, FZD3, STXBP6, LY86, FCGR2B, TREM2, HPSE, CXCL11, CCL19, CXCL9, QPCT, GSTT1, RNASE6, AQP9, RSAD2, HIST1H2AE, C1orf54, SLC12A8, RGS1, IFI44L, IGKC, MS4A6A, APOBEC3G, CHI3L1, CXCL10
TCGA.61.1727.01A.01R.0582.01	50	HCK, BCL2A1, TNFAIP6, CHI3L1, CCR7, RNASE6, HLA-DQA1, GAL3ST4, EBI3, TRPM4, ATHL1, CLEC7A, FZD3, SLAMF8, CD69, GPC4, CDH12, C3AR1, CA8, C1orf54, CCL19, CCL20, GSTT1, SAMSN1, CCR5, SLC12A8, STXBP6, RGS1, NCF2, CXCL11, FCGR3B, HPSE, CXCL13, IGKC, APOL6, CRISP3, AIM2, CD2, IL7R, CCL5, CD3D, ADAMDEC1, FCGR2B, MAGEA11, APOBEC3G, MS4A6A, IFI44L, CCL18, CXCL10, CXCL9
TCGA.61.1728.01A.01R.0653.01	27	MAP4K1, SLC12A8, BCL7A, RPL10L, FZD3, RNASE6, TCF7, WNT7A, TEP1, RGS1, NCF2, STXBP6, APOBEC3G, CA8, SPOCK2, HIST1H2AE, FCGR2B, MS4A6A, MMP9, TRIB2, PLEKHF1, SPAG4, MYB, GSTT1, PNOC, CXCL10, CHI3L1
TCGA.61.1730.01A.01R.0582.01	42	HNMT, LY86, C3AR1, TREM2, CXCL10, ZNF324, RPL10L, ATHL1, DACH1, KLRF1, TCF7, HAL, HLA-DQA1, MAP4K1, FZD3, CDH12, SPOCK2, PPFIBP1, TRIB2, FZD2, SMPDL3B, HIST1H2BG, CYP27A1, PDK1, PNOC, MS4A6A, TREM1, RNASE6, APOBEC3G, FCGR2B, GPC4, IFI44L, SPAG4, CD27, STXBP6, RYR1, SKAP1, HIST1H2AE, RGS1, PLA2G7, CCND2, GPR19
TCGA.61.1733.01A.01R.0582.01	52	CLEC7A, MAP9, FZD3, AQP9, PTGER2, AIF1, C5AR1, TCF7, CYP27A1, TREM2, PTPRG, EPN2, EGR2, SKAP1, MAP4K1, C3AR1, COL8A2, GAL3ST4, PPFIBP1, FOSB, HPSE, TSHR, SAMSN1, IL1B, PBXIP1, TNFAIP6, GPR19, C1orf54, LY86, STXBP6, FZD2, KIRREL, TRIB2, RYR1, FCGR2B, HRH1, RNASE6, SPAG4, MS4A6A, SLC12A8, SMPDL3B, RSAD2, ATHL1, HLA-DQA1, CXCL10, RGS1, CHI3L1, GPC4, LAMP3, IFI44L, SPOCK2, PNOC
TCGA.61.1734.01B.01R.0668.01	34	PTGER2, TRPM4, PPFIBP1, DACH1, HNMT, RNASE6, BIRC3, RRP9, RPL10L, PIK3IP1, REPS2, SLC12A8, FZD3, ICA1, APOL3, NCF2, TCF7, APOBEC3G, MYB, FCGR2B, IFI44L, STXBP6, SKAP1, MS4A6A, RGS1, GSTT1, PNOC, ATHL1, CCL20, HLA-DQA1, HRH1, CHI3L1, CCND2, CXCL10
TCGA.61.1736.01B.01R.0668.01	38	ZFP36L2, SLC12A8, RPL10L, MICAL3, EGR2, C5AR1, TCF7, PPFIBP1, PLEKHF1, CD69, SAMSN1, C3AR1, LY86, PTGER2, C1orf54, SPOCK2, APOL3, MMP9, SKAP1, GSTT1, TREM2, MYB, IFI44L, MS4A6A, FZD3, RNASE6, APOBEC3G, DUSP2, TRIB2, BIRC3, FCGR2B, ATHL1, CXCL10, CHI3L1, CCL20, FOSB, RGS1, PNOC
TCGA.61.1737.01A.01R.0582.01	40	EBI3, RNASE6, QPCT, CHI3L1, CCR7, LY86, PTGER2, APOBEC3G, PNOC, CCL20, RSAD2, CCL19, REPS2, GSTT1, C1orf54, GAL3ST4, HPSE, PPFIBP1, PTPRG, C3AR1, ZNF165, NCF2, FCGR2B, FZD2, EAF2, TNFAIP6, SLC12A8, MMP12, ADAMDEC1, RGS1, IFI44L, HIST1H2BG, MS4A6A, HRH1, LTB, CXCL13, HLA-DQA1, STXBP6, HIST1H2AE, CXCL10
TCGA.61.1738.01A.01R.0582.01	48	ATHL1, C3AR1, LY86, CD38, C1orf54, HPSE, ST6GALNAC4, PIK3IP1, SLC15A3, SKAP1, ST3GAL6, SPAG4, TRAF4, CCR7, BRAF, EBI3, RPL10L, CYP27A1, C5AR1, CLIC2, CCL19, APOBEC3A, MS4A6A, REPS2, FOSB, CXCL9, BANK1, RNASE6, FZD3, CXCL11, RGS1, APOL6, HIST1H2BG, HIST1H2AE, ADAMDEC1, SMPDL3B, CLEC7A, APOBEC3G, GSTT1, PLEKHF1, RSAD2, STXBP6, IGKC, HLA-DQA1, LAMP3, CXCL10, IFI44L, CHI3L1
TCGA.61.1740.01A.01R.0582.01	39	LAMP3, HCK, HPSE, IRF8, TNFAIP6, RNASE6, SAMSN1, CCL18, C3AR1, GAL3ST4, AIM2, CD40, NCF2, CCL20, CXCL13, CA8, IGHD, RSAD2, C1orf54, APOL6, EBI3, CCR7, APOBEC3G, FCGR2B, CCL19, GSTT1, ADAMDEC1, MS4A6A, IFI44L, IGHM, HIST1H2BG, CHI3L1, RGS1, STXBP6, HIST1H2AE, CXCL9, HLA-DQA1, CXCL10, IGKC
TCGA.61.1741.01A.02R.0582.01	37	KIRREL, LEF1, SPOCK2, RNASE6, FZD3, IGHD, CCR7, EBI3, ATHL1, TCF7, CXCL13, GPR19, TXK, NCF2, CXCL11, CR2, CHI3L1, FCGR2B, CCL19, SMPDL3B, MYB, MS4A6A, ADAMDEC1, APOBEC3G, PNOC, MAP4K1, CD22, HLA-DQA1, FZD2, GPC4, RYR1, CXCL9, RSAD2, IFI44L, LAMP3, CXCL10, IGKC
TCGA.61.1743.01A.01R.0653.01	37	PDK1, MAP4K1, KIRREL, TCF7, ADAMTS3, VILL, APOL6, LEF1, BCL7A, MYB, PPFIBP1, ICA1, SPAG4, C1orf54, SMPDL3B, PTPRG, DUSP2, ST3GAL6, SLC12A8, TRIB2, GSTT1, MAGEA11, MAP9, ATHL1, APOBEC3G, PIK3IP1, ADAM28, CXCL11, FZD3, LAMP3, PNOC, STXBP6, RSAD2, IGKC, CHI3L1, IFI44L, CXCL10
TCGA.61.1895.01A.01R.0582.01	39	MNDA, APOL6, PLEKHF1, ACP5, QPCT, TREM2, CCL19, GSTT1, FPR1, BIRC3, PRG2, APOBEC3G, CPA3, LIME1, C1orf54, CA8, HIST1H2AE, NCF2, LY86, SLC12A8, TREM1, STXBP6, VNN1, AQP9, TNFAIP6, CHI3L2, RGS1, S100A12, IL1B, SPAG4, MS4A6A, FCGR2B, PNOC, BCL2A1, CXCL5, MMP12, CXCL10, CHI3L1, CCL20
TCGA.61.1899.01A.01R.0582.01	44	TRPM4, EAF2, GAL3ST4, BIRC3, HNMT, LY86, SLC12A8, ICA1, RGS1, PBXIP1, SMPDL3B, TCF7, MAP4K1, CCL18, RPL10L, TREM2, AQP9, FZD2, MICAL3, PTPRG, C1orf54, ZNF324, NCF2, RNASE6, PPFIBP1, C3AR1, VILL, HIST1H2AE, IFI44L, MMP9, SKAP1, CXCL10, FZD3, APOBEC3G, MS4A6A, FCGR2B, ST3GAL6, MYB, CCL20, HRH1, PLEKHF1, HLA-DQA1, CHI3L1, DPP4
TCGA.61.1900.01A.01R.0582.01	25	CHI3L1, CYP27A1, KIRREL, RRP9, IGHM, GPR19, STXBP6, RGS1, SLC12A8, SMPDL3B, TRIB2, ZNF165, C1orf54, PNOC, MAGEA11, FZD3, HIST1H2AE, CXCL10, FZD2, CXCL9, REPS2, FOSB, DACH1, IGKC, PTPRG
TCGA.61.1901.01A.01R.0582.01	36	HNMT, CRISP3, WNT7A, LTC4S, CYP27A1, SLC12A8, SPAG4, ST3GAL6, NCF2, SKAP1, PIK3IP1, TREM2, RPL10L, ST6GALNAC4, C3AR1, PLEKHF1, MMP9, FCGR2B, APOBEC3G, FZD3, PTGER2, IFI44L, C1orf54, SPOCK2, GPC4, CXCL10, HRH1, DPP4, STXBP6, RNASE6, TRIB2, MS4A6A, GSTT1, QPCT, CHI3L1, AQP9
TCGA.61.1903.01A.01R.0582.01	39	ADAMDEC1, ST3GAL6, FCGR2B, LIME1, HHEX, VNN3, EBI3, GPR19, CCR7, SLC12A8, WNT7A, PLEKHF1, IFI44L, LAMP3, C1orf54, TREM2, APOL6, CCL19, SPAG4, IL4R, NCF2, RNASE6, LY86, TRIB2, IL1B, STXBP6, GSTT1, APOBEC3G, HIST1H2AE, CCL20, MS4A6A, MMP9, QPCT, RGS1, HRH1, HLA-DQA1, CXCL10, LTB, CHI3L1
TCGA.61.1904.01A.01R.0582.01	38	APOL3, TREM2, C3AR1, SLC12A8, HNMT, FCGR2B, DUSP2, EGR2, PNOC, REPS2, LY86, RPL10L, MMP9, LTC4S, APOL6, NCF2, ST3GAL6, HIST1H2AE, C1orf54, PIK3IP1, QPCT, AQP9, BIRC3, SKAP1, RNASE6, CXCL10, IFI44L, PTGER2, HAL, KLRF1, MS4A6A, GSTT1, FOSB, APOBEC3G, RGS1, IGKC, CHI3L1, PLEKHF1
TCGA.61.1906.01A.01R.0582.01	51	TNFAIP6, CXCL13, EBI3, RRP9, GAL3ST4, TRPM4, AIF1, SPOCK2, SLC12A8, HLA-DQA1, MAP4K1, CCL22, CCR7, PPBP, PTGER2, HPSE, RPL10L, CLEC7A, AQP9, PPFIBP1, APOL6, TREM2, ST3GAL6, HIST1H2BG, LY86, PIK3IP1, SMPDL3B, EAF2, RNASE6, MYB, C1orf54, CXCL11, FZD3, SPAG4, FOSB, PLEKHF1, LIME1, CHI3L1, APOBEC3G, STXBP6, MS4A6A, GSTT1, LAMP3, RGS1, IFI44L, HAL, RSAD2, HIST1H2AE, PNOC, VNN1, CXCL10
TCGA.61.1907.01A.01R.0582.01	36	SLC12A8, GPC4, ST3GAL6, SKAP1, HLA-DQA1, C1orf54, CD38, MMP12, NCF2, CCL22, QPCT, SLC15A3, MMP9, CXCL13, EBI3, TNFAIP6, LTB, CD2, CCR7, RGS1, ADAMDEC1, RNASE6, GSTT1, CCL19, CXCL9, RSAD2, APOL6, FCGR2B, LAMP3, MS4A6A, APOBEC3G, IFI44L, CXCL11, CHI3L1, IGKC, CXCL10
TCGA.61.1910.01A.01R.0582.01	41	RRP9, ZNF165, PLEKHF1, GAL3ST4, RNASE6, HIST1H2AE, CCL19, APOBEC3G, HPSE, SMPDL3B, RPL10L, CXCL9, MMP12, HRH1, FCGR2B, C3AR1, BMP2K, TXK, PASK, ATHL1, RGS1, SEC31B, BCL7A, AQP9, TCF7, C1orf54, MS4A6A, STXBP6, CHI3L1, WNT7A, FZD3, CCL20, PNOC, LAMP3, SPOCK2, MMP9, CXCL11, RSAD2, TRIB2, IFI44L, CXCL10
TCGA.61.1911.01A.01R.0582.01	38	SAMSN1, IGSF6, CD27, C3AR1, TNFRSF17, EBI3, CLEC7A, CXCL11, IL4R, PTPRG, CCR7, VILL, TRIB2, CCL19, CD2, SKAP1, RYR1, FCGR2B, RSAD2, ADAMDEC1, APOL6, RNASE6, IFI44L, FZD3, IGHD, MS4A6A, LAMP3, STXBP6, RGS1, APOBEC3G, CXCL13, CSF3R, CCL5, CXCL9, CXCL10, HLA-DQA1, CHI3L1, IGKC
TCGA.61.1913.01A.01R.0582.01	28	DUSP2, BANK1, CD40, RSAD2, MS4A6A, GSTT1, HIST1H2AE, HPSE, TNFAIP6, BIRC3, APOL6, PNOC, CXCL11, CXCL13, CCR7, EBI3, APOBEC3G, RGS1, IFI44L, MYB, CCL19, LTB, CCL20, CXCL9, CHI3L1, STXBP6, MMP12, CXCL10
TCGA.61.1914.01A.01R.0582.01	38	AIF1, DPP4, HIST1H2AE, ST3GAL6, TREM2, CD38, LAMP3, CCL5, TNFAIP6, FCGR2B, CLEC7A, LY86, CDH12, SKAP1, PIK3IP1, CCR7, APOBEC3G, EBI3, ADAMDEC1, STXBP6, IFI44L, RNASE6, CXCL11, RSAD2, C1orf54, PNOC, RGS1, CCL19, FZD3, AQP9, MS4A6A, CHI3L1, SPAG4, CD69, HLA-DQA1, IGKC, QPCT, CXCL10
TCGA.61.1915.01A.01R.0582.01	38	SAMSN1, HCK, SLC12A8, GSTT1, AIF1, LY86, RPL10L, ATHL1, APOL6, CCL23, CLEC10A, ACP5, C3AR1, EGR2, PIK3IP1, CLEC4A, SLC15A3, GAL3ST4, CCL13, TREM2, MYB, CCL18, RGS1, RNASE6, HPSE, CHI3L1, HLA-DOB, NCF2, LRMP, FCGR2B, MMP9, CCND2, IFI44L, ST3GAL6, APOBEC3G, MS4A6A, CXCL10, HLA-DQA1
TCGA.61.1917.01A.01R.0653.01	47	HPSE, HIST1H2AE, CD38, IGKC, BRAF, CXCL13, RPL10L, FZD3, RYR1, MAP4K1, CXCL9, NCF2, ADAMDEC1, GPC4, PPFIBP1, APOL6, PTPRG, C3AR1, MAP9, CCR7, LY86, WNT7A, EBI3, SPOCK2, SPAG4, RNASE6, C11orf80, RGS1, FES, C1orf54, RSAD2, SLC12A8, SMPDL3B, CCL19, GPR19, LAMP3, MS4A6A, FCGR2B, APOBEC3G, CXCL11, LTB, IFI44L, MAGEA11, MMP9, CHI3L1, PNOC, CXCL10
TCGA.61.1918.01A.01R.0653.01	38	AIF1, RRP9, RPL10L, TREM2, TRIB2, FZD3, MMP9, PPFIBP1, APOL6, SMPDL3B, ST3GAL6, NCF2, PIK3IP1, APOBEC3G, SLC12A8, ATHL1, C3AR1, MYB, HPSE, LY86, TRPM4, SPOCK2, PLEKHF1, HLA-DOB, AQP9, STXBP6, FCGR2B, C1orf54, RNASE6, HTR2B, CCL20, IFI44L, PNOC, MS4A6A, RGS1, HLA-DQA1, CHI3L1, CXCL10
TCGA.61.1919.01A.01R.0653.01	37	CCR7, FZD2, FZD3, TRIB2, SLC15A3, PPFIBP1, GAL3ST4, RSAD2, CCL20, RGS1, CCL19, WNT7A, ACP5, PLA2G7, C1orf54, HIST1H2BG, PTPRG, HIST1H2AE, APOBEC3G, C3AR1, TNFAIP6, ADAMDEC1, SLC12A8, CXCL13, IFI44L, NCF2, MS4A6A, PNOC, CXCL9, LTB, FCGR2B, MMP12, STXBP6, CHI3L1, HLA-DQA1, IGKC, CXCL10
TCGA.61.1995.01A.01R.0668.01	34	MAP4K1, IRF8, SLC12A8, SKAP1, SAMSN1, NCF2, PIK3IP1, TRIB2, TCF7, GPC4, PNOC, LY86, SMPDL3B, CCL18, STXBP6, GAL3ST4, GSTT1, C1orf54, C3AR1, RNASE6, TREM2, RGS1, HPSE, APOBEC3G, FZD3, SPOCK2, FCGR2B, ATHL1, CHI3L1, CXCL10, CXCL9, MS4A6A, CCND2, AQP9
TCGA.61.1998.01A.01R.0668.01	35	PNOC, C3AR1, HIST1H2BG, HLA-DQA1, APOBEC3G, CXCL5, IGSF6, AQP9, BCL7A, AIF1, GSTT1, SPAG4, EGR2, CCL20, TRIB2, PTPRG, PLA2G7, DACH1, FZD3, RNASE6, SPOCK2, ACP5, ST3GAL6, MS4A6A, C1orf54, NCF2, HIST1H2AE, SLC12A8, ADAMDEC1, TREM1, CXCL10, RGS1, FCGR2B, MMP12, CHI3L1
TCGA.61.2000.01A.01R.0668.01	41	GPC4, NCF2, TNFAIP6, TREM1, SPOCK2, ST3GAL6, C3AR1, MAP9, VILL, SLC12A8, BCL2A1, SLC2A6, MYB, C1orf54, MS4A6A, SMPDL3B, AIM2, TNFRSF4, ACP5, ATHL1, APOBEC3G, FCGR2B, FZD3, GSTT1, RSAD2, SLC15A3, GNLY, FZD2, PLEKHF1, PIK3IP1, STXBP6, QPCT, RGS1, MMP12, IFI44L, TRIB2, CCL20, CXCL10, CHI3L1, CD69, LTB
TCGA.61.2002.01A.01R.0668.01	42	VNN1, PTPRG, PLEKHF1, LY86, PPFIBP1, CCL4, SLAMF8, LTB, GPR19, RPL10L, SMPDL3B, HPSE, ST3GAL6, HIST1H2AE, BIRC3, CA8, HAL, FZD2, CD2, C3AR1, IFI44L, BST1, EBI3, CXCL13, RNASE6, HLA-DOB, CCR7, APOL6, CCL19, FCGR2B, MS4A6A, CXCL11, SLC12A8, CRISP3, IGKC, CXCL9, CCL20, APOBEC3G, PNOC, HLA-DQA1, CHI3L1, CXCL10
TCGA.61.2003.01A.01R.0668.01	34	GAL3ST4, IGSF6, RSAD2, MMP12, BCL2A1, SLC12A8, FCER1A, RYR1, SLC15A3, IL7R, EGR2, APOBEC3G, CCL18, RGS1, C3AR1, RNASE6, CCL5, PLEKHF1, LAMP3, ST3GAL6, GZMK, IFI44L, TRIB2, ACP5, ADAMDEC1, FCGR2B, CHI3L1, NCF2, MS4A6A, CXCL10, SPOCK2, MMP9, HLA-DQA1, PNOC
TCGA.61.2008.01A.02R.0668.01	27	RRP9, CCL4, LAMP3, CCL19, GSTT1, RYR1, C3AR1, CXCL9, CD38, FZD3, C1orf54, IGHD, ST6GALNAC4, RGS1, RPL10L, MS4A6A, FCGR2B, RNASE6, REPS2, SPOCK2, TRIB2, CXCL10, HLA-DQA1, PNOC, PTGER2, CHI3L1, IGKC
TCGA.61.2009.01A.01R.0668.01	40	APOBEC3G, RPL10L, SAMSN1, QPCT, EBI3, ADAMDEC1, HIST1H2AE, GAL3ST4, HHEX, NCF2, RSAD2, CCR7, FZD2, MAP4K1, LY86, CCL19, MAGEA11, PTPRG, CXCL13, WNT7A, TRIB2, AIF1, SKAP1, SPAG4, IL7R, PNOC, C3AR1, MMP12, RNASE6, C1orf54, FZD3, TNFAIP6, GSTT1, IGKC, FCGR2B, RGS1, MS4A6A, CXCL9, CXCL10, CHI3L1
TCGA.61.2012.01A.01R.0668.01	27	IGHM, CCR7, CCL19, IL1B, HAL, CA8, APOBEC3G, LAMP3, GPR19, TREM1, PNOC, FCGR2B, GPC4, SMPDL3B, CXCL5, STXBP6, PLEKHF1, IGHD, FZD3, HLA-DQA1, SPAG4, MMP12, CXCL9, CCL20, CXCL10, CHI3L1, IGKC
TCGA.61.2016.01A.01R.0668.01	43	ADAM28, BRAF, GAL3ST4, RPL10L, APOL3, LY86, LTC4S, CCL18, QPCT, ZFP36L2, REPS2, C1orf54, HPSE, PLEKHF1, MYB, ATHL1, SKAP1, TREM2, SPAG4, NCF2, LAMP3, PTGER2, FZD3, SPOCK2, GPC4, CDA, VNN2, C3AR1, PPFIBP1, CD22, IL4R, APOL6, RNASE6, IFI44L, MMP9, MS4A6A, GSTT1, TRIB2, CXCL10, APOBEC3G, STXBP6, HLA-DQA1, CHI3L1
TCGA.61.2017.01A.01R.0668.01	36	CYP27A1, LY86, HNMT, C3AR1, NCF2, BST1, SPOCK2, AIF1, HIST1H2AE, VILL, RPL10L, IL4R, FZD3, SKAP1, BIRC3, QPCT, ADAM28, CCL20, WNT7A, RNASE6, C1orf54, MMP9, MS4A6A, RGS1, DUSP2, PLEKHF1, MAP9, CXCL3, BANK1, STXBP6, HRH1, APOBEC3G, GSTT1, SPAG4, CHI3L1, TRIB2
TCGA.61.2018.01A.01R.0668.01	22	TRPM4, LTC4S, HLA-DQA1, TREM2, CYP27A1, CD69, MYB, KLRF1, RPL10L, LY86, HNMT, GSTT1, ST3GAL6, MS4A6A, SKAP1, CRISP3, C1orf54, QPCT, CHI3L1, IFI44L, CXCL10, APOBEC3G
TCGA.61.2087.01A.01R.0668.01	47	RSAD2, ADAMDEC1, BMP2K, BRAF, PPFIBP1, BCL7A, MAK, HLA-DOB, PTPRG, C11orf80, GNLY, GAL3ST4, CCR5, CD2, LY86, AIF1, CD38, APOL6, RGS1, C1orf54, FCGR2B, TNFAIP6, IGHM, EBI3, BST1, TCF7, CCR7, HPSE, RNASE6, CCL19, IL4R, HIST1H2AE, APOBEC3G, CLEC7A, MICAL3, CCL5, MS4A6A, ACP5, LAMP3, PLEKHF1, CXCL9, AZU1, MYB, IFI44L, STXBP6, CXCL10, CHI3L1
TCGA.61.2088.01A.01R.0668.01	49	FES, EGR2, NCF2, MAK, ZFP36L2, PBXIP1, PLEKHF1, ACP5, BCL7A, EPN2, MYB, GAL3ST4, FOSB, COL8A2, GPC4, MMP9, HIST1H2BG, SLC12A8, MS4A6A, FRMD4A, KIAA0754, TCF7, CDA, PPFIBP1, GSTT1, CA8, IFI44L, CYP27A1, TRIB2, MGAM, QPCT, FZD2, TXK, C1orf54, ADAMTS3, MAP9, SPOCK2, FZD3, APOBEC3G, NFE2, ADAM28, SMPDL3B, LEF1, VILL, ATHL1, RGS1, CCND2, DACH1, CHI3L1
TCGA.61.2092.01A.01R.0668.01	21	ICA1, REPS2, DUSP2, HRH1, FZD3, SMPDL3B, HIST1H2AE, SLC12A8, DPP4, RRP9, RPL10L, KYNU, SKAP1, CD69, BIRC3, CCL20, ST6GALNAC4, IGKC, TRPM4, GSTT1, VNN1
TCGA.61.2094.01A.01R.0668.01	37	GSTT1, CD38, IRF8, BCL2A1, C1orf54, VNN2, TNFRSF17, FZD3, ADAMDEC1, CD40, C3AR1, TRIB2, NCF2, APOL6, RNASE6, APOBEC3G, TNFAIP6, CCR7, EBI3, FCGR2B, CD3D, PNOC, IFI44L, CD2, STXBP6, MS4A6A, CCL19, RGS1, IGHD, MMP9, MMP12, IGHM, CXCL13, CXCL10, CXCL9, CHI3L1, IGKC
TCGA.61.2095.01A.01R.0668.01	56	GZMA, GPR1, GAL3ST4, RPL10L, MARCO, CXCL5, CLEC10A, LEF1, SPAG4, ADAMDEC1, CD1B, MAP9, FZD2, HLA-DQA1, CDA, COL8A2, VILL, DUSP2, TLR2, DACH1, C1orf54, SKAP1, C3AR1, DPP4, PLA2G7, WNT7A, PTPRG, KIAA0754, SLC12A8, IL2RB, BCL2A1, TREM1, SPOCK2, PPFIBP1, NCF2, GZMB, IFI44L, RNASE6, QPCT, APOBEC3G, CD1A, ACP5, BIRC3, CCL20, VNN1, RGS1, MS4A6A, FCER1A, HRH1, ADAM28, FCGR2B, CHI3L1, GNLY, CCL18, TRIB2, …
TCGA.61.2096.01A.01R.0668.01	41	IL4R, CHST7, MAP4K1, PTPRG, C1orf54, PBXIP1, MAK, ATHL1, FCGR2B, SLC15A3, TCF7, TRIB2, RNASE6, C3AR1, BIRC3, APOBEC3G, REPS2, RGS1, CYP27A1, SLC12A1, TLR2, SLC12A8, BMP2K, RSAD2, SPOCK2, PNOC, ZNF165, GSTT1, HIST1H2AE, FZD3, RYR1, MYB, SKAP1, MAGEA11, HIST1H2BG, IFI44L, HLA-DQA1, CHI3L1, MAP9, LAMP3, CXCL10
TCGA.61.2097.01A.02R.0668.01	43	APOL6, C3AR1, HDC, ZFP36L2, PPFIBP1, VNN1, LY86, CXCL11, TLR2, SPAG4, LTB, TREM1, C1orf54, PLA1A, FZD2, STXBP6, GPC4, PRG2, PTPRG, RNASE6, PLEKHF1, CPA3, MS4A6A, FCGR2B, ST3GAL6, SLC12A8, EGR2, GSTT1, RSAD2, DUSP2, LAMP3, TRIB2, FOSB, IL1B, CD69, IFI44L, APOBEC3G, RGS1, CHI3L2, QPCT, CXCL10, CCL20, CHI3L1
TCGA.61.2098.01A.01R.0668.01	57	CD40, DUSP2, MANEA, GPR19, EPN2, SMPDL3B, ZNF222, RPL10L, CDC25A, TRPM4, PDK1, ICA1, TRAF4, ZNF165, PPFIBP1, PLEKHG3, RRP9, CA8, WNT7A, GPR1, RASSF4, REPS2, VILL, ZNF324, APOBEC3G, TCF7, PASK, ZNF135, BACH2, ADAM28, CYP27A1, SPOCK2, IFI44L, MAP4K1, MYB, SPAG4, FRMD4A, LAMP3, KIRREL, MAP9, MMP9, MAK, BCL7A, IRF8, PBXIP1, CHI3L1, SLC12A8, FZD3, ZFP36L2, MAGEA11, C1orf54, STXBP6, PTPRG, DACH1, PNOC,…
TCGA.61.2101.01A.01R.0668.01	58	FCGR2B, CA8, SKAP1, ST6GALNAC4, NCF2, MYB, PTGER2, DEPDC5, VILL, ADAMTS3, TRPM4, TCF7, LIME1, BCL7A, C3AR1, GPC4, FZD2, ICA1, QPCT, ST3GAL6, P2RY2, IL4R, CXCL9, KIRREL, SPOCK2, IFI44L, CCL18, COL8A2, SMPDL3B, C11orf80, PBXIP1, RGS1, SLC12A8, HTR2B, HIST1H2AE, RPL10L, MS4A6A, ATHL1, HRH1, MAP9, C1orf54, MMP12, REN, PLEKHF1, DACH1, APOL6, APOBEC3G, WNT7A, PTPRG, TRIB2, PIK3IP1, STXBP6, HLA-DQA1, CX…
TCGA.61.2102.01A.01R.0668.01	28	IL4R, RNASE6, TCF7, ST3GAL6, REN, GPR19, ADAMDEC1, PLEKHF1, C3AR1, GSTT1, TRAF4, CCL18, CDA, PTPRG, COL8A2, APOBEC3G, DUSP2, NCF2, ST8SIA1, KIRREL, MS4A6A, CHI3L1, C1orf54, HOXA1, FZD2, PPFIBP1, HTR2B, TRIB2
TCGA.61.2104.01A.01R.0668.01	57	TCF7, DUSP2, GAL3ST4, RPL10L, CCR5, BCL2A1, PPFIBP1, HRH1, FOSB, CD38, CLIC2, VILL, LIME1, C3AR1, HPSE, APOL3, C1orf54, VNN1, LY86, IL1B, ICA1, MYB, KLRF1, CCR7, BIRC3, NCF2, EBI3, PIK3IP1, SPOCK2, AQP9, CXCL13, SLC12A8, GPC4, HIST1H2BG, APOBEC3G, PLEKHF1, APOL6, CXCL9, ATHL1, CCL19, HIST1H2AE, RGS1, FCGR2B, TRIB2, RNASE6, MS4A6A, CHI3L1, GSTT1, CXCL11, PNOC, CCL20, LAMP3, RSAD2, IFI44L, CRISP3, …
TCGA.61.2109.01A.01R.0668.01	43	C11orf80, TREM2, SMPDL3B, C3AR1, MICAL3, TCF7, SLC15A3, REPS2, RPL10L, C1orf54, RNASE6, CCL18, PTPRG, CA8, FES, FCGR2B, FZD3, RSAD2, GSTT1, SLC12A8, NCF2, PLEKHF1, PPFIBP1, BIRC3, ST3GAL6, MYB, HPSE, ZFP36L2, TRIB2, RGS1, APOBEC3G, LAMP3, VNN1, SPOCK2, AQP9, MAGEA11, CXCL10, STXBP6, CCL20, CHI3L1, HLA-DQA1, IFI44L, PNOC
TCGA.61.2110.01A.01R.0668.01	26	HOXA1, GAL3ST4, LTC4S, SKAP1, GPR19, TCF7, STXBP6, RPL10L, HPSE, APOBEC3G, LRMP, FCGR2B, SMPDL3B, GPC4, HRH1, PPFIBP1, GSTT1, SLC12A8, ATHL1, CHI3L1, KLRF1, SPOCK2, CCL20, AQP9, PNOC, CCND2
TCGA.61.2111.01A.01R.0668.01	43	TNFRSF11A, PIK3IP1, TCF7, GAL3ST4, PBXIP1, RGS1, ZNF165, CYP27A1, MAP4K1, C3AR1, SLC12A8, PLEKHF1, FCGR2B, IL4R, MAGEA11, HIST1H2BG, BCL7A, IRF8, HCK, NCF2, C1orf54, GSTT1, FZD2, ATHL1, SKAP1, PTPRG, IFI44L, REPS2, PNOC, MS4A6A, CHI3L1, PPFIBP1, TRIB2, LTB, ST3GAL6, CCL18, APOBEC3G, IGKC, HLA-DQA1, UGT2B17, FZD3, STXBP6, CA8
TCGA.61.2113.01A.01R.0668.01	38	ST3GAL6, HPSE, PNOC, CD40, IL7R, PLEKHF1, C3AR1, FZD2, SPAG4, RYR1, CXCL11, CCL22, RNASE6, PTPRG, FCGR2B, EBI3, C1orf54, CCR7, DUSP2, ATHL1, HLA-DQA1, EGR2, CCL19, RGS1, MS4A6A, SLC12A8, LAMP3, MMP12, APOL6, CCL20, STXBP6, RSAD2, APOBEC3G, TRIB2, IFI44L, CXCL10, CHI3L1, IGKC

## Sheet: Figure7B
Samples	Number.of.outlier	Outlier.genes
TCGA.18.3406.01A.01R.1031.01	44	IL4R, RNASE6, CD69, IGSF6, ADAMDEC1, NCF2, EGR2, LAMP3, CCR7, SLC12A8, IGHD, MS4A6A, MANEA, STXBP6, NOD2, SPAG4, IGHM, FOSB, IL1A, CD38, ADRB2, TNFAIP6, BCL2A1, CCL18, FCGR2B, MAGEA11, C1orf54, NPL, CHI3L1, CLIC2, APOBEC3G, CXCL13, CXCL9, SAMSN1, S100A12, TREM1, CXCL10, DSC1, AIM2, RGS1, CCL20, MMP12, HLA-DQA1, IGKC
TCGA.18.3407.01A.01R.1031.01	23	IL4R, S100A12, CLEC7A, FCGR2B, CCL22, CXCL13, C1orf54, TREM1, IFI44L, SLC12A8, IGHD, HLA-DQA1, NPL, TNFAIP6, TRIB2, RGS1, LAMP3, CPA3, CCL18, CHI3L1, CCL20, MMP12, IGKC
TCGA.18.3408.01A.01R.1031.01	56	CD1A, CD1C, RPL10L, IL7R, EPN2, APOL6, P2RY14, ACP5, CCND2, TRAF4, GNLY, CD1E, TREM1, TNFAIP6, UGT1A8, PIK3IP1, C1orf54, SCN9A, C3AR1, EGR2, HOXA1, MANEA, IGSF6, NCF2, HHEX, CXCL13, C11orf80, HPSE, HCK, ADAMDEC1, TLR2, SAMSN1, RNASE6, SLC12A8, CXorf57, FCER1A, CD1B, APOBEC3G, GZMA, CHI3L1, TRIB2, CXCL10, STXBP6, FCGR2B, GPC4, RGS1, MS4A6A, CXCL9, CHST7, NPL, LAMP3, HLA-DQA1, CPA3, CCL18, IGKC, MM…
TCGA.18.3409.01A.01R.1031.01	45	CD38, DPP4, RNASE6, CD40, BCL2A1, IGSF6, CCL19, HRH1, CD1C, FZD2, SLC12A8, CD1E, APOBEC3G, CCR7, COL8A2, EBI3, C3AR1, NPL, GSTT1, DACH1, NCF2, CD1A, BACH2, GPC4, CCND2, TRIB2, TREM1, CD1B, BCL11B, CPA3, MS4A6A, CXCL10, TNFAIP6, C1orf54, IGKC, MARCO, CREB5, FCGR2B, CHI3L1, DSC1, ADAMTS3, CXCL9, HLA-DQA1, CCL18, MMP12
TCGA.18.3410.01A.01R.1031.01	55	COL8A2, HLA-DQA1, IFI44L, CYP27A1, BMP2K, CD2, PLA2G7, CXCL5, EAF2, SIGLEC1, NCF2, MAGEA11, EMR1, SLAMF1, RSAD2, CYP27B1, HCK, NPL, SLC2A6, CCL20, RNASE6, CD40, LTB, VNN1, TNFAIP6, GZMK, CD3D, MS4A6A, ADAMDEC1, APOL3, STXBP6, IRF8, CCL4, MSC, CPA3, FCGR2B, CD38, CCL19, TRAF4, CCR7, EBI3, MARCO, RGS1, APOBEC3G, BCL2A1, SPIB, CLIC2, BIRC3, VNN2, CLEC7A, CD70, CXCL13, CXCL10, MMP12, IGKC
TCGA.18.3411.01A.01R.1031.01	46	EPN2, AIF1, PIK3IP1, MANEA, CXorf57, HOXA1, CD1E, PLA2G7, CD1C, TRAF4, EBI3, CCR7, MAGEA11, C3AR1, FCGR2B, CCL19, CHI3L2, GSTT1, SCN9A, CHST7, SLC12A8, APOBEC3G, CD1A, C1orf54, IGSF6, CD1B, HIST1H2AE, RNASE6, STXBP6, KYNU, NPL, ADAMDEC1, TNFAIP6, CXCL13, CHI3L1, CPA3, SAMSN1, MS4A6A, CCL18, TRIB2, CXCL10, HLA-DQA1, RGS1, MMP12, CXCL9, IGKC
TCGA.18.3412.01A.01R.1031.01	55	BRAF, TMEM156, GAL3ST4, LRMP, SEPT8, UGT1A8, MAP4K1, EAF2, PDK1, GPR19, MAGEA11, EPN2, GZMK, APOL6, MARCH3, TLR2, IL4R, RYR1, FCN1, GSTT1, PIK3IP1, CCL19, FCGR2B, RNASE6, BCL2A1, APOBEC3A, NCF2, CHI3L1, CLEC7A, TREM1, CXCL13, SAMSN1, CHST7, CLIC2, TRAF4, HPSE, C1orf54, SLC12A8, TNFAIP6, CCL20, MS4A6A, CXorf57, P2RY2, HOXA1, CCL18, APOBEC3G, CXCL9, CXCL10, NPL, RGS1, CPA3, LAMP3, IGKC, S100A12, MM…
TCGA.18.3414.01A.01R.1031.01	32	GZMK, FPR1, CCL18, HPSE, HOXA1, CLIC2, GPC4, C1orf54, DUSP2, CCR7, LRMP, PRG2, RNASE6, NPL, TRIB2, MS4A6A, CLEC7A, GSTT1, LAMP3, TNFAIP6, APOBEC3G, RGS1, CHI3L1, CXCL10, CXCL13, VNN1, HIST1H2AE, MMP12, CPA3, IGKC, HIST1H2BG, CCL20
TCGA.18.3415.01A.01R.1031.01	39	IL1A, IGSF6, CLIC2, PDK1, RNASE6, EBI3, CCR7, CCL4, CHI3L1, ADAMDEC1, IL4R, IGHM, TRIB2, KYNU, APOL6, C1orf54, IL7R, CLEC7A, GZMB, SLC12A8, CCL18, CHST7, MAGEA11, TNFAIP6, CPA3, GZMA, MS4A6A, APOBEC3G, HLA-DQA1, BST1, CXCL13, S100A12, CXCL10, RGS1, MMP12, CXCL9, NPL, CCL20, IGKC
TCGA.18.3416.01A.01R.1031.01	37	CCL5, CPA3, PRF1, CD1B, GZMK, CD40, CHI3L1, CD3G, SELL, PLA2G7, APOL6, RNASE6, TNFAIP6, IGHM, CD3D, SAMSN1, CCR7, EBI3, TRIB2, NPL, CXCL13, CCL19, HHEX, MS4A6A, ADAMDEC1, IGSF6, APOBEC3G, CCL18, AIM2, RGS1, GZMA, HLA-DQA1, CXCL9, CXCL10, MMP12, IGKC, CCL20
TCGA.18.3419.01A.01R.1031.01	38	BCL2A1, SEPT8, VNN3, CCR7, APOL6, P2RY2, ADAMDEC1, FFAR2, IGHD, TNIP3, NCF2, CD40, SAMSN1, GZMA, EAF2, NPL, MAGEA11, PLA2G7, RGS1, IGSF6, CHI3L1, CXCL13, KYNU, APOBEC3G, CXCL10, HAL, TRIB2, LAMP3, IGHM, VNN2, QPCT, CXCL9, CCL18, VNN1, MMP12, CCL20, IGKC, S100A12
TCGA.18.3421.01A.01R.1031.01	61	LST1, C3AR1, PRF1, FCGR2B, IL4R, C11orf80, ADRB2, AIF1, SELL, PTPRG, TNIP3, SLC12A8, BCL2A1, APOL6, QPCT, CCL22, NCF2, GZMH, TRIB2, CD2, EBI3, CCL19, ADAMDEC1, TRAF4, IGSF6, CCR7, APOBEC3A, KYNU, PDK1, CCND2, S100A12, GPC4, TNFAIP6, CCL5, IGKC, HCK, TREM1, VNN3, EAF2, SAMSN1, NPL, CXCL13, CLEC7A, STXBP6, VNN2, GZMA, CD3D, C1orf54, GZMB, MS4A6A, APOBEC3G, RGS1, HLA-DQA1, CHI3L1, CPA3, CXCL9, CXCL1…
TCGA.18.4083.01A.01R.1101.01	26	SAMSN1, HPSE, SEPT8, APOBEC3G, NCF2, CCL5, CXCL10, SLC12A8, HOXA1, MAGEA11, STXBP6, CXCL13, CHI3L1, PRG2, CHST7, CPA3, RGS1, CCND2, IGHM, MYB, CXCL9, NPL, CCL18, HLA-DQA1, MMP12, IGKC
TCGA.18.4086.01A.01R.1101.01	32	SEPT8, IL4R, TRIB2, TRAF4, GSTT1, AIF1, EBI3, CCR7, NCF2, IL1B, C1orf54, SAMSN1, CHST7, CHI3L1, RNASE6, NPL, TNFAIP6, MS4A6A, CCL20, IGHM, APOBEC3G, CXCL10, CCL19, SLC12A8, LAMP3, CXCL13, CXCL9, CCL18, CPA3, RGS1, MMP12, IGKC
TCGA.21.1070.01A.01R.0690.01	58	IL7R, TLR2, CCR5, SEPT8, QPCT, NPL, ITK, SLC12A8, ADAMDEC1, LRMP, CCL19, HLA-DQA1, SAMSN1, CD38, SELL, DGKA, NCF2, FCGR3B, PRF1, VNN2, RYR1, IL4R, EBI3, PLEKHF1, C1orf54, CD3D, IL1A, CD2, MS4A6A, CPA3, CCR7, IL1B, SLC15A3, RNASE6, CCL5, IL12RB2, GSTT1, CCL20, RSAD2, MMP9, APOBEC3G, CCND2, APOL6, RGS1, GZMA, APOBEC3A, IFI44L, TRIB2, S100A12, CXCL13, CCL18, CXCL11, MMP12, CXCL9, AIM2, CXCL10, IGKC,…
TCGA.21.1071.01A.01R.0690.01	37	IL7R, NPL, IL1A, EBI3, TNFAIP6, PPFIBP1, C1orf54, SCN9A, NCF2, GSTT1, IL7, CCL22, SEPT8, CHST7, PRG2, CCR7, GPC4, APOBEC3G, TREM1, CCL20, KYNU, HLA-DQA1, CXCL10, FCGR2B, CCL4, CCL18, IGHM, RGS1, HSPA6, IL4R, RYR1, CHI3L1, CXCL9, SLC12A8, LAMP3, MMP12, IGKC
TCGA.21.1075.01A.01R.0690.01	39	CXorf57, SEPT8, PIK3IP1, MANEA, MICAL3, DGKA, TLR2, RGS1, HLA-DOB, BRAF, RPL10L, CYP27A1, CLEC7A, BCL7A, DACH1, HLA-DQA1, APOBEC3G, LAMP3, MAGEA11, KYNU, HOXA1, CCND2, REPS2, CCL18, EGR2, PDK1, IL1B, STXBP6, IL1A, SCN9A, CCL20, CHI3L1, TRIB2, SLC12A8, HCK, IGKC, CHST7, MMP12, NPL
TCGA.21.1076.01A.02R.0690.01	58	CLEC4A, IL1B, LST1, IGHM, SLC12A8, GPR171, HPSE, SELL, QPCT, EGR2, SLC15A3, CCL13, GSTT1, CD4, CD38, CD2, CCL4, CD40, EBI3, LY86, APOL6, BCL2A1, ACP5, APOBEC3G, HLA-DQA1, PPBP, KYNU, SIGLEC1, CCR7, MNDA, NPL, PLA2G7, CPA3, AIM2, SLAMF8, C3AR1, CXCL5, FCGR2B, TREM2, CCL22, C1orf54, RNASE6, CXCL13, APOBEC3A, NCF2, MS4A6A, CXCL10, LAMP3, CXCL9, IFI44L, RSAD2, ADAMDEC1, RGS1, CCL18, MMP12, MMP9, IGKC…
TCGA.21.1077.01A.01R.0690.01	38	APOBEC3A, PLA2G7, MAGEA11, HPSE, RNASE6, APOL6, SEPT8, MARCO, C1orf54, HHEX, APOBEC3G, MS4A6A, REPS2, IGHD, DGKA, FCGR2B, HCK, TNFAIP6, GPC4, SLC12A8, CD38, AIM2, TREM1, NCF2, CXCL13, CPA3, CHI3L1, CCL20, GSTT1, NPL, CHST7, LAMP3, RGS1, IL7R, CCL18, MMP9, IGKC, MMP12
TCGA.21.1078.01A.01R.0690.01	30	REPS2, APOL6, CD40, C1orf54, BCL7A, APOL3, DUSP2, TRPM4, TCF7, PBXIP1, ICA1, MMP12, HNMT, RPL10L, RGS1, VILL, ALOX5, LRMP, PIK3IP1, TRIB2, IGKC, CXorf57, APOBEC3G, DGKA, SEPT8, SPAG4, IL4R, HOXA1, GSTT1, AIM2
TCGA.21.1079.01A.01R.0690.01	68	RNASE6, BCL11B, IGHD, C11orf80, CD38, P2RY2, BCL7A, CPA3, ADRB2, PTPRG, TRIB2, CXCL5, EAF2, PDK1, EMR1, ZNF165, SPAG4, C3AR1, GAL3ST4, DGKA, HLA-DQA1, S100A12, CHST7, CLEC7A, FCGR2B, PIK3IP1, PPFIBP1, HPSE, PLEKHF1, RSAD2, IFI44L, NCF2, TLR2, SEPT8, GPC4, APOL6, CXCL9, CYP27B1, FZD2, WNT5B, LAMP3, APOBEC3G, C1orf54, CXCL13, CDA, HRH1, CXCL10, APOBEC3A, CCND2, IL1B, CCL18, RGS1, HIST1H2AE, GSTT1, …
TCGA.21.1080.01A.01R.0690.01	37	CXorf57, CCR7, CD1A, IL4R, CD1B, RPL10L, ADAMDEC1, MAP4K1, NCF2, HIST1H2AE, EAF2, CHI3L1, MS4A6A, HOXA1, CD38, CXCL13, BIRC3, SEPT8, CXCL5, VNN1, IGHM, CLIC2, PLA2G7, SLC12A8, ADRB2, CXCL10, NPL, IGHD, RGS1, CCL20, KYNU, HLA-DQA1, AIM2, CXCL9, CCL18, IGKC, MMP12
TCGA.21.1081.01A.01R.0690.01	26	TREM1, BCL7A, TRIB2, RYR1, ZNF324, DGKA, IL7R, MICAL3, HPSE, NPL, GSTT1, SEPT8, TRPM4, PLEKHF1, TNFAIP6, S100A12, IL4R, IL1A, IL1B, CCL20, MMP12, CCL18, SLC12A8, HOXA1, CHI3L1, IGKC
TCGA.21.1082.01A.01R.0690.01	25	LAMP3, CHST7, C1orf54, IL7R, PLA2G7, SLC12A8, ZNF165, MYB, CCR7, BACH2, MMP12, CXCL10, CHI3L1, MS4A6A, GSTT1, CLEC7A, APOBEC3A, CXCL13, NPL, IGHM, LRMP, RGS1, CCL18, CXCL9, IGKC
TCGA.21.1083.01A.01R.0690.01	40	GNLY, SCN9A, APOL3, CLEC4A, TCF7, HAL, RYR1, MS4A6A, SEPT8, BCL11B, GZMA, CCL20, PDK1, APOL6, ADAMDEC1, EBI3, IFI44L, CHI3L1, NCF2, MAGEA11, CCL19, CCR7, SLC12A8, IGHM, TRIB2, AIM2, CCL18, BIRC3, LAMP3, MYB, CXCL13, KYNU, RGS1, CXCL10, APOBEC3G, CXCL9, HLA-DQA1, LRMP, MMP12, IGKC
TCGA.22.0940.01A.01R.0690.01	36	CD2, AIF1, SLAMF1, IL2RA, RYR1, APOL6, IL7R, CD40, NCF2, HOXA1, CCL5, TRIB2, IL4R, MS4A6A, APOBEC3G, CD3D, HSPA6, CD38, CHI3L1, EBI3, CCR7, CCL19, KYNU, CPA3, RGS1, LAMP3, AIM2, GZMA, CXCL13, HLA-DQA1, IGHD, CCL18, CXCL10, MMP12, CXCL9, IGKC
TCGA.22.0944.01A.01R.0690.01	58	MANEA, IL1RL1, TGM5, DGKA, PLEKHG3, CD1D, BCL7A, HIST1H2AE, NPL, PIK3IP1, C11orf80, RPL10L, C1orf54, PPFIBP1, HLA-DQA1, SEPT8, CXCL13, DPP4, HHEX, TCF7, TRAF4, RGS1, HOXA1, TREM1, SLC12A8, CCL19, RYR1, CD38, GAL3ST4, HCK, IFI44L, IL7R, HPSE, PDK1, CXorf57, GSTT1, RSAD2, TNFAIP6, CCL18, IGHD, NOD2, IL4R, CHI3L1, S100A12, CCND2, CHST7, TRIB2, CPA3, EGR2, DUSP2, APOBEC3A, MMP9, IL1A, MMP12, IL1B, LA…
TCGA.22.1000.01A.01R.0690.01	38	S100A12, NPL, LY86, CD1E, TREM2, CLEC10A, CXCL13, CD2, ACP5, GZMK, CHI3L1, IL4R, SLC12A8, FCGR2B, FCER1A, HLA-DQA1, CCL20, TREM1, C3AR1, RNASE6, C1orf54, CD1B, MMP9, TNFAIP6, APOBEC3G, IL7R, CPA3, NCF2, AIM2, CXCL10, APOBEC3A, MS4A6A, LAMP3, RGS1, CXCL9, CCL18, MMP12, IGKC
TCGA.22.1002.01A.01R.0690.01	49	MMP9, CXCL3, IFI44L, AIM2, PIK3IP1, TRIB2, EBI3, NCF2, CXCL10, SEPT8, FCGR3B, CCR7, SELL, APOL6, IGHD, EGR2, APOL3, FCGR2B, CCL22, MARCO, CLIC2, CHI3L2, CD38, NPL, HOXA1, SLC12A8, C1orf54, C5AR1, CCL20, ADRB2, MS4A6A, TREM1, RNASE6, CCL19, APOBEC3G, IL4R, RGS1, MMP12, GSTT1, TLR2, KYNU, CCL18, CPA3, IL7R, CHI3L1, FOSB, LAMP3, IGKC, CXCL13
TCGA.22.1005.01A.01R.0690.01	55	CD3E, CD40, CLIC2, KYNU, HLA-DOB, CD19, ITK, SAMSN1, PTPRCAP, P2RX5, RNASE6, BANK1, EBI3, CCR7, MS4A6A, TREM1, CD247, MAN1A1, CD38, QPCT, APOL6, CCL4, CDA, IL4R, C1orf54, CD79A, MMP12, NCF2, VPREB3, SLC12A8, FCGR2B, SPAG4, IL7R, APOBEC3G, CD27, CD3D, CXCL10, CCL5, BIRC3, CD2, CHI3L1, AIM2, PPBP, IGHM, TNFRSF17, CCL18, RGS1, CCL20, LAMP3, CCL19, HLA-DQA1, CXCL13, CXCL9, IGHD, IGKC
TCGA.22.1011.01A.01R.0690.01	55	CCL5, CCL4, VNN1, P2RX5, GZMK, FOSB, SAMSN1, CD2, CD3D, C3AR1, STXBP6, TRPM4, HOXA1, ADAM28, GSTT1, NPL, ACP5, MAN1A1, VNN2, IL1A, APOL6, TRIB2, SLC12A8, PRG2, BIRC3, CD38, C1orf54, NCF2, LAMP3, IL4R, RNASE6, APOBEC3G, CD79A, FCGR2B, SPAG4, CLEC7A, HLA-DQA1, CHI3L1, TNFRSF17, IL1B, MMP9, IL7R, CD27, RGS1, IGHM, CXCL9, CXCL10, APOBEC3A, CXCL13, AIM2, IGHD, CCL19, MMP12, CCL20, IGKC
TCGA.22.1012.01A.01R.0690.01	43	BRAF, EGR2, DSC1, DGKA, CCND2, C3AR1, MAP4K1, CD38, LAMP3, CCL19, TRPM4, C1orf54, PDK1, CCR7, TRIB2, APOBEC3G, EBI3, HPSE, TNFAIP6, TREM1, DUSP2, SLC12A8, CXCL10, IL7R, FCGR2B, CPA3, GPC4, NPL, MAGEA11, RGS1, CCL20, CCL18, IL1A, CXCL13, CCL5, CHST7, IL1B, CHI3L1, MYB, S100A12, MMP9, IGKC, MMP12
TCGA.22.1016.01A.01R.0690.01	46	DUSP2, LY86, IGHD, TLR2, SEPT8, FCGR2B, FCGR3B, CCL13, TRIB2, KYNU, SAMSN1, TREM1, CXCL10, PRG2, CHI3L1, SLC15A3, C3AR1, ADAMDEC1, IL7R, CCND2, AQP9, CXCL3, CPA3, CCR7, MNDA, C1orf54, RSAD2, IFI44L, BIRC3, NCF2, RGS1, CCL20, CCL22, PLA2G7, FOSB, NPL, C5AR1, MS4A6A, APOBEC3A, MARCO, MMP12, MMP9, HLA-DQA1, IGKC, LAMP3, CCL18
TCGA.22.1017.01A.01R.0690.01	44	CDA, HOXA1, RYR1, SAMSN1, SEPT8, HRH1, IL7R, GPC4, TRPM4, MARCH3, MARCO, FCGR2B, IL4R, GSTT1, C1orf54, RNASE6, C11orf80, TREM1, NPL, APOBEC3G, TRIB2, CXCL13, CLEC7A, CXCL10, CYP27B1, IGHM, APOL6, MS4A6A, NCF2, CD3D, GZMA, MMP9, CXCL9, CHI3L1, CPA3, HLA-DQA1, CLIC2, DPP4, AIM2, MMP12, LAMP3, CCL18, CCL20, IGKC
TCGA.22.4591.01A.01R.1199.01	58	CYP27A1, MAGEA11, KYNU, APOL6, LEF1, FZD2, SEPT8, PDK1, IL7, C3AR1, TRAF4, ALOX15, TRPM4, HIST1H2BG, NPL, PIK3IP1, IGSF6, CD3D, REPS2, GPC4, CXorf57, MYB, NCF2, MANEA, ADAMDEC1, RGS1, CXCL10, RNASE6, GPR19, GSTT1, CDH12, PTPRG, CHI3L1, VNN2, BRAF, TRIB2, SPAG4, MMP9, HOXA1, SLC12A8, MS4A6A, CCND2, HPSE, CLEC7A, VNN3, CXCL9, UGT1A8, CCL20, APOBEC3G, EAF2, STXBP6, MMP12, CD3G, HLA-DQA1, LAMP3, IGKC…
TCGA.22.4594.01A.01R.1199.01	24	SLC12A8, C1orf54, TNFRSF17, ACP5, CCL4, HOXA1, MAN1A1, DPP4, RNASE6, CXCL10, SAMSN1, ADAMDEC1, FCGR2B, MS4A6A, QPCT, CXCL9, IGHD, CD38, TREM1, RGS1, CXCL13, MMP12, IGKC, CCL20
TCGA.22.4595.01A.01R.1199.01	30	C3AR1, FCGR3B, HPSE, CXCL13, SLC12A8, CCR7, EBI3, CLEC7A, MAGEA11, IL4R, CD1A, RYR1, SEPT8, BCL11B, P2RY2, LAMP3, MS4A6A, CD38, CCL19, CD1B, AIM2, FCGR2B, RGS1, ZNF165, CCL18, CXCL9, S100A12, MMP12, HLA-DQA1, IGKC
TCGA.22.4596.01A.01R.1199.01	37	EBI3, CD37, CCL19, CD2, C1orf54, MNDA, CLIC2, SLC15A3, BIRC3, CHI3L2, C3AR1, CCL4, ADAMDEC1, CXCL10, ACP5, CD1B, RNASE6, IGSF6, FCGR2B, SAMSN1, NCF2, CHI3L1, RGS1, IL7R, TREM1, MS4A6A, AIM2, CXCL13, FCER1A, CPA3, CXCL9, LAMP3, MMP12, CCL18, HLA-DQA1, IGKC, CCL20
TCGA.22.4604.01A.01R.1199.01	39	BCL2A1, CD2, SAMSN1, HCK, CD38, TNFAIP6, C3AR1, CHST7, TREM1, ACP5, TRIB2, IGSF6, CCR7, MAGEA11, IL1B, EBI3, HPSE, FCGR2B, CXCL13, APOBEC3G, STXBP6, MYB, CCL20, IGHM, CCND2, NPL, RNASE6, RGS1, MS4A6A, C1orf54, ADAMDEC1, LAMP3, CCL18, CXCL10, MMP9, HLA-DQA1, CXCL9, MMP12, IGKC
TCGA.22.4607.01A.01R.1199.01	56	PDK1, CHST7, BARX2, GPR19, FCGR3B, EBI3, HPSE, KLRF1, CCR7, CCL20, TRAF4, PTPRG, ZNF165, C3AR1, SLC15A3, PLEKHF1, TGM5, HTR2B, CXCL13, HOXA1, IL1B, STXBP6, IL1A, RAB27B, SAMSN1, RNASE6, ST3GAL6, SLC12A8, CXCL5, CD38, LAMP3, IL4R, FCGR2B, NCF2, IGHM, CHI3L1, IFI44L, EAF2, BCL2A1, LRMP, MS4A6A, TRIB2, HIST1H2BG, CXCL10, APOBEC3G, TREM1, TNFAIP6, C1orf54, RGS1, CLEC7A, HIST1H2AE, HLA-DQA1, CPA3, CCL…
TCGA.33.4532.01A.01R.1199.01	37	WNT5B, REPS2, RPL10L, BRAF, SCN9A, DUSP2, SEPT8, HIST1H2AE, PRG2, HIST1H2BG, TRIB2, BCL11B, TRAF4, RGS1, FZD2, CCL20, EAF2, SPAG4, HCK, HPSE, HOXA1, RYR1, S100A12, CHST7, CPA3, SLC12A8, PDK1, PIK3IP1, CXorf57, CLEC7A, NPL, MAP4K1, IGKC, CHI3L1, LAMP3, CCL18, MMP12
TCGA.33.4533.01A.01R.1199.01	37	REPS2, FZD3, TREM1, HOXA1, C1orf54, BACH2, ACP5, TNFAIP6, SEPT8, CHST7, GSTT1, PTPRG, CD1A, RGS1, WNT5B, HRH1, CDH12, CXorf57, CD70, FCGR2B, DACH1, FCER1A, APOBEC3G, HHEX, COL8A2, STXBP6, CCND2, CXCL13, AIM2, QPCT, IGKC, FZD2, EGR2, LAMP3, GPC4, MMP12, TRIB2
TCGA.33.4538.01A.01R.1199.01	46	C11orf80, GSTT1, EBI3, RNASE6, SEPT8, S100A12, MANEA, CCR7, EPN2, TLR2, BCL7A, IL1A, APOL6, SAMSN1, HOXA1, TRAF4, C1orf54, SLC12A8, APOBEC3A, MAGEA11, PIK3IP1, IL4R, CCL19, MYB, CREB5, AIM2, CCND2, IL1B, BCL11B, CHI3L1, NOD2, HPSE, MMP12, SCN9A, TRIB2, NPL, RGS1, CHST7, CXCL9, CXCL13, CPA3, HLA-DQA1, APOBEC3G, CCL20, LAMP3, IGKC
TCGA.33.4547.01A.01R.1199.01	37	EAF2, GSTT1, IGHD, RNASE6, EGR2, MYB, SAMSN1, TREM1, UGT2B17, PRG2, BCL2A1, SLC12A8, CHST7, MS4A6A, HOXA1, CCND2, NPL, C1orf54, FCGR2B, GPC4, TNFAIP6, CLEC7A, APOBEC3G, RGS1, CXCL13, IL4R, BIRC3, TRIB2, S100A12, CCL5, CHI3L1, CCL18, LAMP3, CPA3, MMP12, CCL20, IGKC
TCGA.34.2596.01A.01R.0849.01	26	EGR2, FZD2, CD38, DACH1, NCF2, GSTT1, CR2, CD37, SELL, NPL, HIST1H2AE, CXorf57, IGHD, GPC4, TRIB2, HCK, CCL18, APOBEC3G, CCL19, SLC12A8, RGS1, CHST7, CXCL13, LAMP3, MMP12, IGKC
TCGA.34.2600.01A.01R.0849.01	30	CD3G, BCL7A, CLIC2, CD69, C11orf80, P2RY2, CCL18, CHI3L1, EGR2, EPN2, BRAF, HLA-DQA1, BARX2, SEPT8, HIST1H2BG, DUSP2, CCND2, PIK3IP1, TRIB2, ZFP36L2, LAMP3, CXCL13, SLC12A8, APOBEC3G, RGS1, NPL, MAGEA11, IGKC, HAL, FOSB
TCGA.34.2604.01A.01R.0849.01	33	MAGEA11, GPC4, RNASE6, ADAMDEC1, KYNU, TRIB2, CD4, SAMSN1, TNFAIP6, CPA3, HPSE, TREM1, CXCL3, SLC15A3, PRG2, HLA-DQA1, FCGR2B, CCR7, NPL, PLA2G7, IL4R, MARCO, RGS1, NCF2, CCL22, FOSB, IGKC, CHI3L1, CCL20, MMP9, MMP12, LAMP3, CCL18
TCGA.34.2605.01A.01R.0849.01	40	RNASE6, CCL20, EBI3, CCR7, IGSF6, IGHD, SLC15A3, MYB, FCGR2B, TREM1, SAMSN1, SLC12A8, TRIB2, HPSE, C1orf54, CHI3L1, APOBEC3G, BST1, ACP5, CXCL13, CHST7, CD38, NPL, CPA3, NCF2, EGR2, MAGEA11, DUSP2, GPC4, CCND2, HSPA6, TNFAIP6, CXCL10, CXCL9, CCL18, LAMP3, RGS1, HLA-DQA1, MMP12, IGKC
TCGA.34.2608.01A.02R.0849.01	28	TRIB2, SLC15A3, CCR7, CHST7, EBI3, GZMK, CPA3, SLC12A8, FCER1A, CHI3L1, PRG2, APOBEC3G, ACP5, CD38, C1orf54, IGHM, RGS1, MS4A6A, CCL20, CXCL13, IGHD, NCF2, TNFAIP6, RNASE6, LAMP3, CCL18, MMP12, IGKC
TCGA.34.2609.01A.01R.0849.01	37	HSPA6, SAMSN1, CCR7, IGSF6, EBI3, FCER1A, SPAG4, PRG2, HOXA1, PDK1, C1orf54, NCF2, ADAMTS3, TRAF4, RNASE6, RGS1, MS4A6A, CLIC2, TRIB2, GPC4, CHI3L1, STXBP6, IL4R, CPA3, NPL, APOBEC3G, TREM1, MAGEA11, CLEC7A, EAF2, CXCL13, CXCL10, CCL20, MMP12, CCL18, IGKC, LAMP3
TCGA.37.3783.01A.01R.1199.01	64	TRAF4, VNN2, IL4R, GNLY, MNDA, EGR2, CCL5, HOXA1, GZMB, EAF2, CD40, HPSE, TREM2, IFI44L, GSTT1, NPL, GZMA, CD2, CD38, DUSP2, CD69, CCL22, TREM1, LST1, PRG2, MAGEA11, APOL6, IGSF6, CCL4, RNASE6, EBI3, CCR7, CCL18, CLEC7A, CCL19, FCGR3B, CLIC2, HLA-DQA1, FOSB, CXCL9, TNFAIP6, ADAMDEC1, SAMSN1, APOBEC3G, IL1B, CD3D, STEAP4, C1orf54, APOBEC3A, LAMP3, MS4A6A, S100A12, CXCL3, VNN1, BCL2A1, CXCL13, AIM2…
TCGA.37.3789.01A.01R.1031.01	82	CYP27B1, CD37, SLAMF1, IL7R, TREM2, AQP9, AIF1, HIST1H2AE, QPCT, LCK, CLEC4A, MARCH3, PLEKHF1, CD40, LTB, CCND2, DUSP2, PRF1, MAP9, C11orf80, PDK1, HIST1H2BG, HPSE, SLC12A8, CLIC2, ACP5, KYNU, LST1, EAF2, EGR2, SEPT8, S100A12, CDA, IGSF6, GZMA, CCL22, ADRB2, NOD2, CLEC7A, TRIB2, APOBEC3A, CXCL3, P2RY2, MAGEA11, GNLY, FCGR2B, EBI3, C3AR1, C1orf54, CHI3L1, CCR7, IL4R, IGKC, RSAD2, CCL19, CD69, APOL…
TCGA.37.3792.01A.01R.1031.01	43	IGSF6, CXCL3, FPR1, QPCT, APOBEC3G, EBI3, IGKC, SLC15A3, CCL19, HIST1H2AE, MNDA, C1orf54, HPSE, ACP5, CCR7, FCGR2B, SAMSN1, RSAD2, CD69, C3AR1, CXCL13, HSPA6, NCF2, CCL18, BIRC3, TREM1, CCL5, CCL22, CXCL11, RNASE6, CHI3L1, CXCL5, CCL20, ADAMDEC1, IFI44L, IL1A, BCL2A1, MS4A6A, HLA-DQA1, RGS1, CXCL10, MMP9, MMP12
TCGA.37.4129.01A.01R.1101.01	38	MICAL3, ST3GAL6, MANEA, TRAF4, C3AR1, SPAG4, PBXIP1, RGS1, SERGEF, GFI1, REPS2, PTPRG, SEPT8, C1orf54, CCND2, EAF2, RNASE6, SMPD3, CHST7, GSTT1, APOBEC3G, CYP27A1, MAP9, DACH1, CXorf57, FZD3, C11orf80, MSC, PIK3IP1, HLA-DQA1, MS4A6A, CCL4, TRIB2, MARCH3, CA8, SKAP1, ICA1, QPCT
TCGA.37.4130.01A.01R.1101.01	35	SELL, CXCL11, GZMH, RNASE6, KLRB1, CYP27A1, BMP2K, CXCL5, IL2RB, ASGR1, BCL2A1, NCF2, IGHD, CCL18, CD2, CD69, LST1, C1orf54, IGSF6, APOBEC3G, QPCT, CCL5, GZMB, ADAMDEC1, GZMA, SAMSN1, CD3D, HLA-DQA1, CXCL10, RGS1, ASGR2, MMP12, CXCL13, CXCL9, IGKC
TCGA.37.4132.01A.01R.1101.01	35	CD40, AIF1, CD4, MANEA, IGHM, TREM1, IL2RB, CCL5, DACH1, SKAP1, EBI3, PDK1, NCF2, CCR7, TRAF4, FOSB, IGHD, C1orf54, CCL18, CD8B, RNASE6, ADAMDEC1, MS4A6A, SAMSN1, APOBEC3G, FCGR2B, SPAG4, CA8, STXBP6, CXCL13, CXCL10, RGS1, CXCL9, MMP12, IGKC
TCGA.37.4133.01A.01R.1101.01	64	RPL10L, C11orf80, MARCH3, GZMB, IRF8, HPSE, TNFRSF17, PDK1, CLIC2, SCN9A, HIST1H2BG, MANEA, TREM2, TLR2, EGR2, LST1, CD69, REPS2, HOXA1, HIST1H2AE, EBI3, BIRC3, GPC4, PIK3IP1, LY86, CCR7, MNDA, CD2, APOL6, IGHD, GZMA, CCL20, AIF1, C1orf54, CD3D, FCGR2B, NPL, SPAG4, IGSF6, HTR2B, C3AR1, SLC12A8, STXBP6, TRAF4, UGT2B17, CLEC7A, HHEX, ADAMDEC1, GSTT1, RNASE6, KYNU, LAMP3, SAMSN1, APOBEC3G, MS4A6A, E…
TCGA.37.4135.01A.01R.1101.01	47	CCDC102B, LY86, GPR19, CD4, IGSF6, SMPDL3B, CYP27A1, APOL6, EAF2, HNMT, RPL10L, SPAG4, CD38, REPS2, IGHD, HSPA6, BIRC3, CXorf57, LST1, TREM1, SAMSN1, MS4A6A, CA8, C1orf54, MANEA, HIST1H2BG, CLEC4A, SLC12A8, DUSP2, ADAMDEC1, HIST1H2AE, PDK1, BCL2A1, TRAF4, CCL18, KYNU, APOBEC3G, FCGR2B, CXCL13, MYB, CXCL9, CHI3L1, HLA-DQA1, RGS1, CXCL10, MMP12, IGKC
TCGA.37.4141.01A.02R.1101.01	55	HOXA1, TRAF4, PPFIBP1, LST1, LEF1, CD2, LY86, IGHD, GPR19, SKAP1, CD8B, CCL20, TCF7, NPL, BIRC3, C3AR1, ICA1, AIF1, PRG2, MAN1A1, DACH1, TNFAIP6, QPCT, EAF2, GZMK, FCGR2B, IGSF6, NCF2, IRF8, RNASE6, CD3D, CCL5, LAMP3, GZMB, SAMSN1, BCL2A1, SPAG4, ADAMDEC1, C1orf54, HIST1H2AE, CXCL13, CCL18, GSTT1, MS4A6A, STXBP6, APOBEC3G, HLA-DQA1, CPA3, PLA2G7, RGS1, CXCL10, CXCL9, CST7, MMP12, IGKC
TCGA.43.2576.01A.01R.0849.01	37	BIRC3, SLAMF8, APOL6, IGSF6, HOXA1, HAL, CD70, AIM2, CYP27A1, CXCL13, GSTT1, CDA, C3AR1, APOBEC3G, C1orf54, PLA2G7, MAP9, RGS1, BCL2A1, MMP9, IGHD, CHI3L1, IL4R, MS4A6A, SLC12A8, NCF2, MMP12, FCGR2B, CXCL9, CCL18, TMEM156, QPCT, CCL20, S100A12, HLA-DQA1, TREM1, IGKC
TCGA.43.2578.01A.01R.0849.01	56	CCR7, TCF7, TLR2, TRAF4, CLIC2, MAP9, TREM1, MAP4K1, PDK1, BRAF, SLAMF8, NPL, EBI3, SLC12A8, WNT5B, PTPRG, APOBEC3G, GPR19, HIST1H2BG, ZNF165, ADAMDEC1, IGSF6, HIST1H2AE, EPN2, TRIB2, MARCO, MYB, PRG2, SAMSN1, GSTT1, FCGR2B, GZMB, DACH1, C3AR1, IL7R, CXCL10, GPC4, CHI3L1, STXBP6, MS4A6A, RGS1, TRAT1, RNASE6, LEF1, CYP27A1, C1orf54, MMP12, IGHM, CXCL13, SPAG4, QPCT, PLA2G7, CXCL9, LAMP3, CCL18, IG…
TCGA.43.2581.01A.01R.0849.01	42	HAL, TMEM156, CLIC2, HPSE, GSTT1, CXCL13, CD38, SLC15A3, CD40, IGHM, IL7R, PTPRG, MS4A6A, C3AR1, CCR7, PTGER2, EBI3, CXCL10, IL1RL1, TLR2, RNASE6, NCF2, CCL19, ADAMDEC1, CPA3, LAMP3, CXCL5, QPCT, FCGR2B, CR2, DPP4, CCL20, TREM1, SAMSN1, HLA-DQA1, CXCL9, RGS1, IGHD, MMP12, MMP9, IGKC, CYP27B1
TCGA.43.3394.01A.01R.1031.01	38	CLIC2, EAF2, GPC4, TRAF4, STXBP6, FCGR2B, ACP5, PIK3IP1, BRAF, GPR19, NCF2, MS4A6A, CXCL13, NPL, HCK, SPAG4, CLEC7A, EPN2, TNFAIP6, HOXA1, C1orf54, PDK1, CXorf57, TREM1, SLC12A8, MAGEA11, CCND2, CHI3L1, CCL20, APOBEC3G, RGS1, CCL18, HLA-DQA1, CPA3, CHST7, IGKC, LAMP3, MMP12
TCGA.43.3920.01A.01R.1031.01	55	CCR7, CD4, TLR2, CCL5, C3AR1, HOXA1, CCL19, CCND2, AIF1, TRAF4, PTPRG, MANEA, CD69, CHI3L1, WNT5B, PRG2, ZNF222, ADAMDEC1, QPCT, GZMK, IL7R, APOBEC3G, IFI44L, CXCL3, TRIB2, IGSF6, CLEC7A, SPAG4, NCF2, TREM1, SLC12A8, CXCL11, CPA3, GPC4, FCGR2B, S100A12, CD3D, RNASE6, GZMA, MS4A6A, EAF2, BCL2A1, SAMSN1, C1orf54, ADAMTS3, CCL20, RGS1, TNFAIP6, CCL18, CXCL9, HLA-DQA1, CXCL13, CXCL10, IGKC, MMP12
TCGA.46.3765.01A.01R.1031.01	37	CLIC2, RSAD2, SCN9A, PTPRG, ADAMDEC1, EAF2, PRG2, SPAG4, EBI3, TREM1, CCR7, TNFAIP6, TRAF4, HOXA1, IGHM, CHST7, SLC12A8, RNASE6, MS4A6A, C1orf54, CXCL9, SAMSN1, CLEC7A, CCL20, FCGR2B, NPL, RGS1, CHI3L1, APOBEC3G, CCL18, CXCL10, STXBP6, CXCL13, TRIB2, LAMP3, MMP12, IGKC
TCGA.46.3766.01A.01R.1031.01	34	ACP5, TRIB2, CD2, SAMSN1, GPC4, IGSF6, CCL4, CD3D, CCR7, TREM1, EBI3, NCF2, IGHM, CD38, PRG2, TNFAIP6, CHI3L1, GZMK, APOBEC3G, C1orf54, IL7R, CXCL10, RNASE6, MS4A6A, CCL19, FCGR2B, CXCL9, MMP12, LAMP3, HLA-DQA1, CPA3, CCL18, CXCL13, IGKC
TCGA.46.3767.01A.01R.1031.01	28	TREM1, SLC12A8, CD1A, MS4A6A, CD38, HLA-DQA1, GPC4, ACP5, SAMSN1, IGHM, APOBEC3G, CD1B, FCGR2B, IGHD, C1orf54, PRG2, NCF2, CCL4, CCL19, CXCL13, RGS1, LAMP3, TNFAIP6, CCL20, CCL18, CPA3, MMP12, IGKC
TCGA.46.3768.01A.01R.1031.01	56	MS4A6A, MYB, SEPT8, WNT5B, CD37, BCL7A, GPC4, FZD2, MAP9, MAP4K1, C3AR1, CXorf57, TRPM4, IL4R, PRG2, SKAP1, BRAF, MARCO, FCGR2B, KYNU, CCL23, ACP5, CLEC10A, EAF2, HSPA6, DUSP2, CCL13, TRIB2, TRAF4, DACH1, CLEC4A, MANEA, SLC15A3, APOBEC3G, AIF1, TREM1, CYP27A1, CD4, HOXA1, BACH2, RNASE6, NPL, GSTT1, HHEX, RGS1, NCF2, CXCL9, CHST7, SLC12A8, IGKC, MMP9, HLA-DQA1, MMP12, HCK, LAMP3, CCL18
TCGA.46.3769.01A.01R.1031.01	34	SPAG4, CD3D, CD38, SLC15A3, APOL6, EBI3, CYP27A1, IL1A, QPCT, CCR7, CCL20, CCL19, KLRC3, NCF2, C1orf54, FZD2, C3AR1, AIM2, RNASE6, FCGR2B, CXCL13, RGS1, IL2RB, MMP9, APOBEC3G, CXCL9, MS4A6A, CDA, SAMSN1, IGKC, CXCL10, CCL18, HLA-DQA1, SLC12A8
TCGA.51.4079.01A.01R.1101.01	36	HPSE, CLEC7A, HLA-DQA1, CD38, GZMA, PTPRG, TREM1, GPC4, C1orf54, TNFAIP6, EGR2, APOBEC3A, EBI3, CCL22, MS4A6A, APOBEC3G, TRIB2, ADAMDEC1, RNASE6, GSTT1, CXCL13, CCR7, SLC12A8, KYNU, NPL, CHI3L1, S100A12, CXCL10, CPA3, CXCL9, CCL20, RGS1, CCL18, LAMP3, MMP12, IGKC
TCGA.51.4080.01A.01R.1101.01	63	ICA1, CLEC7A, RNASE6, BACH2, KYNU, BFSP1, C3AR1, REPS2, MICAL3, PIK3IP1, BCL7A, HLA-DOB, ZNF165, GAL3ST4, DUSP2, SAMSN1, APOL6, DGKA, C1orf54, TLR2, APOBEC3A, RPL10L, GSTT1, BRAF, FZD2, BCL11B, FES, SKAP1, HOXA1, CXCL13, MANEA, IGKC, HPSE, NCF2, CXCL10, UGT1A8, MS4A6A, CXCL9, MAP9, SEPT8, RSAD2, LRMP, SCN9A, CCND2, HLA-DQA1, AIM2, TRIB2, TRAF4, IFI44L, C11orf80, HCK, LAIR2, CXorf57, SLC12A8, ADAM…
TCGA.51.4081.01A.01R.1101.01	65	IL1B, CXorf57, P2RY2, TRPM4, HRH1, SLC2A6, TCF7, EAF2, CXCL9, HHEX, DGKA, QPCT, COL8A2, TLR2, NCF2, BCL7A, TRAF4, GAL3ST4, CREB5, HAL, CCND2, PTPRG, PPFIBP1, CHI3L1, NOD2, LAMP3, HSPA6, BRAF, EGR2, C11orf80, PIK3IP1, BACH2, SAMSN1, APOBEC3A, BCL11B, EPN2, HCK, SEPT8, HOXA1, GPC4, IL4R, IGKC, MAP9, FZD2, MICAL3, APOBEC3G, CCL20, C1orf54, GSTT1, RGS1, HPSE, CPA3, HLA-DQA1, STXBP6, IL7R, NPL, SCN9A,…
TCGA.56.1622.01A.01R.0690.01	76	SERGEF, PLEKHG3, GPR1, ACP5, DEPDC5, TRPM4, GZMA, ZNF324, BRAF, C11orf80, ALOX15, MMP9, IL7R, NCF2, WNT5B, FRK, RPL10L, TCF7, SOCS1, CXCL3, HDC, TRAF4, MICAL3, CCL5, MAP3K13, MANEA, C1orf54, BACH2, HIST1H2AE, BCL7A, HIST1H2BG, RYR1, SEPT8, MAP9, PPFIBP1, DGKA, FZD3, HPSE, REPS2, SLC12A8, NPL, FZD2, PRG2, MYB, PTPRG, IL1B, VNN1, CHST7, TLR2, TRIB2, MARCH3, RSAD2, IL1A, RGS1, CCL4, TNFAIP6, APOBEC3…
TCGA.60.2695.01A.01R.0849.01	23	MS4A6A, MMP12, BCL7A, TRAF4, IGHD, HIST1H2AE, HSPA6, DACH1, CXCL13, GPC4, TRIB2, IFI44L, MMP9, HIST1H2BG, APOBEC3G, CXCL10, CXCL9, LAMP3, CHI3L1, RGS1, MYB, CCL18, IGKC
TCGA.60.2696.01A.01R.0849.01	28	CXCL10, TRIB2, IL1B, CD38, C1orf54, NPL, NCF2, CCL20, CXCL9, CCL22, VNN2, CHI3L1, EBI3, VNN1, SAMSN1, CCR7, ADAMDEC1, IL1A, IL4R, CXCL13, CXCL11, APOBEC3G, LAMP3, RGS1, HLA-DQA1, MMP12, CCL18, IGKC
TCGA.60.2698.01A.01R.0849.01	26	P2RY2, IL1A, MAGEA11, AIF1, CCL13, EBI3, MNDA, MARCO, IGSF6, PRG2, SLC15A3, CCL20, CCL22, APOBEC3G, HLA-DQA1, CCR7, CD4, NCF2, AIM2, IFI44L, RGS1, MMP9, MMP12, IGKC, LAMP3, CCL18
TCGA.60.2706.01A.01R.0849.01	50	CA8, MAP9, SLAMF1, TRAF4, SPAG4, SLAMF8, MYB, HHEX, WNT5B, MMP12, TREM1, CLEC7A, C3AR1, SLC12A8, HPSE, CD38, CD79A, GSTT1, MARCO, IGHD, CD40, CXCL10, APOBEC3G, LAMP3, IGSF6, MNDA, TNFAIP6, CHI3L1, FCGR2B, SAMSN1, CCL19, MS4A6A, HOXA1, CCL4, CCR7, EBI3, CPA3, MMP9, GPC4, ADAMDEC1, C1orf54, TRPM4, RNASE6, CCL20, CXCL13, RGS1, CCL18, CXCL9, HLA-DQA1, IGKC
TCGA.60.2707.01A.01R.0849.01	38	VNN2, FPR1, HOXA1, GPC4, C1orf54, PIK3IP1, NPL, TRAF4, HDC, NCF2, SPAG4, FCGR2B, EGR2, FCGR3B, HIST1H2AE, SLC12A8, HIST1H2BG, GSTT1, P2RY2, TRIB2, RGS1, PRG2, BCL2A1, TNFAIP6, CCL4, APOBEC3G, APOBEC3A, TREM1, IL1A, CHI3L1, LAMP3, IL4R, HLA-DQA1, CCL18, S100A12, IGKC, CCL20, MMP12
TCGA.60.2708.01A.01R.0849.01	56	HOXA1, GAL3ST4, GPC4, MANEA, P2RY2, LEF1, BCL11B, NCF2, FZD2, MAP9, HDC, IL12RB2, PPFIBP1, GSTT1, COL8A2, CD1B, SPAG4, FCGR2B, EAF2, CCL5, MS4A6A, HRH1, MAN1A1, MICAL3, BFSP1, SEPT8, PTPRG, SLC12A8, CLEC7A, NPL, PDK1, MAGEA11, LAMP3, PRG2, C1orf54, CHST7, HCK, IGKC, TRIB2, RGS1, CXCL5, CCL20, APOBEC3G, CCND2, PPBP, HPSE, STXBP6, HLA-DQA1, TREM1, IL7R, IL1A, MMP9, TNFAIP6, CCL18, MMP12, CXCL13
TCGA.60.2710.01A.01R.0849.01	23	CD38, IGHM, CCL20, CCR7, EBI3, GSTT1, NCF2, TRIB2, RNASE6, SLC12A8, CXCL10, APOBEC3G, CHI3L1, CHST7, CXCL13, RGS1, CCL18, CPA3, CXCL9, HLA-DQA1, MMP12, LAMP3, IGKC
TCGA.60.2711.01A.01R.0849.01	40	CXorf57, SAMSN1, SLC12A8, IGHD, FZD3, HIST1H2BG, IGSF6, MS4A6A, BRAF, PTPRG, HIST1H2AE, BACH2, REPS2, GSTT1, TRAF4, APOL6, WNT5B, SKAP1, PIK3IP1, TRIB2, CHI3L1, RGS1, CCND2, CXCL13, NPL, GZMA, APOBEC3G, MAGEA11, HLA-DQA1, CHST7, CXCL9, GPC4, MYB, CPA3, STXBP6, HPSE, CCL18, MMP12, LAMP3, IGKC
TCGA.60.2712.01A.01R.0849.01	27	MS4A6A, CXCL10, AIM2, CD40, FCGR2B, ACP5, NCF2, GZMK, CD70, IL1B, CCR7, APOBEC3G, CD38, EBI3, HCK, CCL20, ADAMDEC1, CCL18, IGHM, CHI3L1, MYB, CXCL9, RGS1, LAMP3, CXCL13, MMP12, IGKC
TCGA.60.2713.01A.01R.0849.01	42	STXBP6, CD38, GZMK, BCL2A1, ADAMDEC1, SAMSN1, MS4A6A, IGSF6, SLC15A3, CCR7, CCL4, TRIB2, SLC12A8, CD1A, RNASE6, PRG2, GPC4, EBI3, CD1B, C3AR1, TNFAIP6, CCL19, APOBEC3G, CXCL13, CHST7, C1orf54, CCND2, ACP5, NCF2, MARCO, CHI3L1, CXCL10, FCGR2B, TREM1, RGS1, MMP9, IL7R, CXCL9, IGKC, HLA-DQA1, CCL18, MMP12
TCGA.60.2714.01A.01R.0849.01	38	HRH1, HLA-DQA1, RYR1, APOL6, RNASE6, C3AR1, SLC12A8, FCGR2B, IGSF6, EBI3, MAN1A1, CYP27B1, C11orf80, C1orf54, APOBEC3G, CD38, CD3D, CCR7, CLIC2, GSTT1, SPAG4, MS4A6A, ADAMDEC1, CXCL10, GNLY, IGHD, CDA, CXCL13, RGS1, CCL20, DPP4, MMP12, CCL18, AIM2, TREM1, CHI3L1, CXCL9, IGKC
TCGA.60.2715.01A.01R.0849.01	25	SLC15A3, CD37, TREM1, CCL13, EBI3, FCGR2B, CD4, CCL19, CCR7, C1orf54, IFI44L, RGS1, CCL22, MARCO, S100A12, IL7R, FOSB, NCF2, CPA3, MMP9, MMP12, HLA-DQA1, CCL18, IGKC, LAMP3
TCGA.60.2716.01A.01R.0849.01	33	SLC12A8, P2RY2, TGM5, APOL6, GAL3ST4, BCL7A, ICA1, C11orf80, TRIB2, ST6GALNAC4, RPL10L, EPN2, MYB, S100A12, DGKA, ZFP36L2, HLA-DQA1, RGS13, FZD3, APOBEC3G, SEPT8, PIK3IP1, IL4R, TRAF4, CLIC2, IGKC, CD86, CRISP3, CCND2, LAMP3, EAF2, GSTT1, QPCT
TCGA.60.2719.01A.01R.0849.01	40	MANEA, EBI3, C3AR1, SEPT8, CD1B, STXBP6, REPS2, SLC12A8, MAGEA11, CXCL13, CD70, MS4A6A, IFI44L, FCGR2B, HOXA1, IGSF6, PDK1, TRIB2, CCL20, APOBEC3G, RGS1, CCR7, GSTT1, HPSE, NCF2, CXCL10, CHST7, CLEC7A, CHI3L1, CCL22, BST1, BCL11B, S100A12, NPL, CXCL9, HLA-DQA1, LAMP3, MMP12, CCL18, IGKC
TCGA.60.2720.01A.01R.0849.01	34	BARX2, ACP5, HLA-DQA1, CD1B, SAMSN1, EBI3, TNFAIP6, NCF2, PRG2, TREM1, CLEC7A, CD38, HRH1, RGS1, IGHM, IL4R, CXCL11, IL1A, CCL4, IL7R, TRIB2, GPC4, CXCL9, LAMP3, IL2RB, AIM2, CHI3L1, CXCL13, APOBEC3G, MMP9, IGKC, CXCL10, CCL20, MMP12
TCGA.60.2721.01A.01R.0849.01	25	CCL20, HIST1H2BG, IGHM, MMP12, MS4A6A, MAGEA11, APOBEC3A, RGS1, CCL4, APOBEC3G, CCR7, CHI3L1, EBI3, CD38, FCGR2B, CCL18, CCL19, NPL, CLEC7A, CPA3, CXCL13, HLA-DQA1, CXCL9, CXCL10, IGKC
TCGA.60.2722.01A.01R.0849.01	41	TRPM4, CD38, C11orf80, HOXA1, BCL7A, ACP5, CREB5, NOD2, BCL11B, BMP2K, SAMSN1, MICAL3, TRAF4, CXCL13, IL4R, SEPT8, CPA3, TNFAIP6, TRIB2, FZD3, CXCL10, HIST1H2AE, CCL20, ADAMDEC1, ZNF165, EGR2, SLC12A8, DSC1, CHI3L1, MARCH3, SCN9A, RGS1, HPSE, HSPA6, LAMP3, S100A12, CXCL9, NPL, CHST7, IGKC, MMP12
TCGA.60.2723.01A.01R.0849.01	40	GNLY, C3AR1, CD38, MARCO, PDK1, IGHD, CCND2, IGSF6, CLEC7A, HSPA6, C1orf54, EBI3, CCR7, CCL19, CHST7, HPSE, TREM1, CCL5, SAMSN1, MS4A6A, IGHM, CXCL10, NPL, GZMB, IL7R, FCGR2B, TRIB2, ADAMDEC1, CXCL13, CCL20, GZMA, TNFAIP6, CHI3L1, CPA3, SLC12A8, RGS1, CXCL9, CCL18, IGKC, MMP12
TCGA.60.2724.01A.01R.0849.01	32	CDH12, IGSF6, GPC4, PDK1, CXCL10, HOXA1, CCL18, CLEC4A, IL4R, CCL5, CCL22, CHST7, CD70, CXCL5, IFI44L, CLEC7A, IL7R, SPAG4, RSAD2, NPL, C1orf54, IL1B, MMP9, TREM1, MMP12, BCL2A1, UGT2B17, LAMP3, TNFAIP6, S100A12, IL1A, CXCL13
TCGA.60.2725.01A.01R.1199.01	38	FOSB, FCGR2B, APOBEC3A, C1orf54, CCL4, CLIC2, MARCO, TRIB2, CCL22, CD38, CD40, MAGEA11, RNASE6, MYB, BIRC3, BCL2A1, TNFAIP6, PRG2, CCL5, EBI3, ADAMDEC1, CCR7, TREM1, MS4A6A, NPL, CCL19, RGS1, CXCL10, APOBEC3G, CLEC7A, CHI3L1, LAMP3, CXCL13, HLA-DQA1, MMP12, CCL18, IGKC, CCL20
TCGA.60.2726.01A.01R.0849.01	38	CHST7, TRAF4, CCL22, GPR171, EBI3, NCF2, ATHL1, MAP9, SEPT8, CLEC7A, FOSB, TNFAIP6, APOL6, FZD2, MAP4K1, NPL, MAGEA11, HOXA1, CCL18, IL4R, TCF7, HLA-DQA1, BIRC3, CCL5, IL7R, RGS1, LRMP, SAMSN1, SLC12A8, AIM2, CHI3L1, IGKC, APOBEC3G, MMP12, CXCL9, CXCL13, LAMP3, CCL20
TCGA.66.2727.01A.01R.1031.01	46	HOXA1, ADAMDEC1, TREM1, CXCL13, CD40, MANEA, SAMSN1, IFI44L, TRAF4, CD38, CYP27A1, CD1B, C3AR1, EAF2, PLA2G7, GPC4, BCL2A1, C1orf54, EBI3, HLA-DQA1, TRIB2, CHST7, CCL22, RNASE6, IL7, AIM2, CCR7, IGSF6, BST1, GZMA, APOBEC3G, FCGR2B, RGS1, CHI3L1, MS4A6A, NPL, CXCL9, CCL20, CPA3, KYNU, CXCL10, SLC12A8, LAMP3, MMP12, CCL18, IGKC
TCGA.66.2734.01A.01R.1031.01	55	VNN2, MNDA, CD1E, FCER1A, HK3, AIM2, SLC15A3, MARCO, APOBEC3A, CD37, P2RY2, HLA-DQA1, EPN2, CD1A, TLR2, HOXA1, FCGR3B, C1orf54, CHST7, RNASE6, SLC12A8, FCN1, CD1B, GPC4, C3AR1, ACP5, S100A12, IL4R, C5AR1, NCF2, CXCL9, CPA3, RGS1, IGSF6, NPL, SAMSN1, GSTT1, APOBEC3G, CHI3L1, IGKC, TREM1, FCGR2B, IL1A, CXCL10, FPR1, MS4A6A, TNFAIP6, IL1B, TRIB2, MMP9, BCL2A1, LAMP3, CCL20, CCL18, MMP12
TCGA.66.2737.01A.01R.1031.01	42	SEPT8, IFI44L, TRIB2, CCR7, PLA2G7, CD1C, COL8A2, MAGEA11, CD1E, GSTT1, FCGR2B, CD38, CCL20, CCL22, C1orf54, SAMSN1, PRG2, CD1A, C3AR1, CCL18, NCF2, IL7R, ACP5, SLC12A8, CD1B, CXCL13, AIM2, APOBEC3G, LAMP3, RNASE6, NPL, CHST7, CPA3, MS4A6A, TNFAIP6, CLC, CXCL10, CXCL9, RGS1, HLA-DQA1, MMP12, IGKC
TCGA.66.2742.01A.01R.1031.01	41	SEPT8, HHEX, C3AR1, HIST1H2BG, MNDA, CHI3L1, SKAP1, TRAF4, PRG2, RNASE6, EBI3, ADAM28, FPR1, CCR7, HOXA1, CCL20, GPC4, IGSF6, IL12RB2, SLC12A8, TLR2, TRIB2, FCGR3B, TNFAIP6, EAF2, CXCL13, CHST7, SPAG4, CXCL9, TREM1, MS4A6A, IL4R, APOBEC3G, BCL2A1, CPA3, RGS1, NPL, MMP12, LAMP3, CCL18, IGKC
TCGA.66.2744.01A.01R.1031.01	34	SLC15A3, ADAMDEC1, C3AR1, CD3D, CCL19, MARCO, MMP9, IGHD, C1orf54, EBI3, CCR7, SAMSN1, FCGR2B, IL1A, NCF2, CCL20, APOBEC3G, IFI44L, MS4A6A, GNLY, GPC4, GZMA, RNASE6, AIM2, RGS1, CXCL11, CXCL9, CXCL13, HLA-DQA1, LAMP3, CXCL10, CCL18, IGKC, MMP12
TCGA.66.2753.01A.01R.1031.01	41	VNN2, CCL5, PRG2, IL1B, BCL2A1, ZFP36L2, ACP5, C1orf54, CD38, CXCL10, C3AR1, NCF2, NPL, IGHM, SLC12A8, SAMSN1, CCR7, APOBEC3G, EBI3, HOXA1, TREM1, CCL19, RGS1, PDK1, IL7R, MS4A6A, RNASE6, CHI3L1, SPAG4, IL4R, FCGR2B, TRIB2, GPC4, CCL18, CCL20, CXCL13, HLA-DQA1, CPA3, LAMP3, MMP12, IGKC
TCGA.66.2754.01A.01R.1031.01	41	STXBP6, HLA-DQA1, C3AR1, TRPM6, ATHL1, RPL10L, CD1A, NCF2, ST6GALNAC4, BCL7A, CYP27A1, TRIB2, NPL, CA8, CD1B, MAN1A1, EAF2, LAMP3, ZNF165, RNASE6, SLC12A8, CXCL9, CHST7, C1orf54, ADAMDEC1, DUSP2, GSTT1, TRAF4, MS4A6A, PDK1, MARCH3, CXCL10, HSPA6, ICA1, MYB, RGS1, MEP1A, QPCT, CCL18, IGKC, MMP12
TCGA.66.2755.01A.01R.0849.01	48	CD1A, IL7R, C3AR1, CLEC7A, CXCL11, SIGLEC1, LAMP3, APOL3, TREM1, RSAD2, IRF8, ACP5, SLC15A3, PRG2, CPA3, KYNU, CD40, FCGR2B, CD1B, IGSF6, IL1B, NCF2, EBI3, CD38, SPIB, NPL, APOBEC3G, CLEC4A, SPOCK2, MARCO, TNFAIP6, ADAMDEC1, CCL22, RGS1, CCR7, CXCL3, CD70, CCL5, IGKC, CCL20, MYB, CXCL5, HLA-DQA1, MMP9, BCL2A1, CCL18, MMP12, CXCL13
TCGA.66.2756.01A.01R.0849.01	56	C3AR1, CD27, EBI3, HPSE, IFI44L, CCR7, BCL2A1, SAMSN1, PLEKHF1, RPL10L, ZNF222, CA8, PLA2G7, ICA1, MAP9, BRAF, PTGER2, NPL, GPR19, ATHL1, SLC12A8, NCF2, CD38, FCGR2B, C1orf54, ST6GALNAC4, CHI3L1, CCR10, CCL20, CXCL9, SPAG4, LAMP3, CHST7, DUSP2, DACH1, MS4A6A, CXCL13, GSTT1, TNFAIP6, IGHD, RNASE6, CLIC2, CRISP3, MMP9, RGS1, TRAF4, ADAMDEC1, CCL18, SKAP1, CXCL10, QPCT, HLA-DQA1, IL2RB, MMP12, TREM1…
TCGA.66.2757.01A.01R.0849.01	38	IGSF6, RNASE6, ST3GAL6, CCL5, QPCT, LAMP3, APOL3, FCGR2B, CLEC4A, LCK, APOBEC3G, ATP8B4, TRAF4, HCK, CD1A, CCL20, CYP27A1, CD1B, NCF2, CD40, CD38, IFI44L, CD70, CCR7, GPC4, MS4A6A, EBI3, CXCL11, CCL19, RGS1, CXCL9, CXCL13, CCL18, HLA-DQA1, MMP12, CXCL10, MYB, IGKC
TCGA.66.2758.01A.02R.0849.01	38	HSPA6, KLRB1, SLC12A8, AIM2, TRIB2, FCGR2B, STXBP6, CD1E, BCL2A1, CD1C, CCL19, CD40, IGSF6, TRAF4, HLA-DQA1, NCF2, EBI3, CCR7, CD1A, HCK, HHEX, CD1B, SAMSN1, GZMA, LAMP3, MS4A6A, CHST7, NPL, GZMB, CXCL10, ADAMDEC1, APOBEC3G, RGS1, CXCL13, CCL18, CXCL9, IGKC, MMP12
TCGA.66.2759.01A.01R.0849.01	30	IL4R, EAF2, MAGEA11, CCL22, C1orf54, ACP5, TREM1, CD38, APOBEC3G, FCGR2B, PDK1, ADAMDEC1, NCF2, IGHD, RGS1, NPL, IL1B, CCL18, LAMP3, IL1A, P2RY2, CXCL13, CHI3L1, SLC12A8, HLA-DQA1, CXCL10, CXCL9, S100A12, IGKC, MMP12
TCGA.66.2763.01A.01R.0849.01	44	GSTT1, MS4A6A, HDC, ZFP36L2, SEPT8, RNASE6, SLC12A8, IL4R, RYR1, S100A12, STXBP6, FCGR2B, TMEM156, NCF2, UGT2B17, CD38, BCL2A1, HOXA1, GZMA, VNN1, TRIB2, C1orf54, CXCL13, APOBEC3A, PRG2, CLEC7A, MAGEA11, HTR2B, RGS1, BCL11B, CXCL9, RSAD2, APOL6, CPA3, CHI3L1, NPL, CXCL10, CCL20, LAMP3, CCL18, IFI44L, HLA-DQA1, MMP12, IGKC
TCGA.66.2765.01A.01R.0849.01	37	CD40, HDC, IGHD, IGSF6, RNASE6, S100A12, CD38, TREM1, IL12RB2, EBI3, FCGR2B, CCL19, TRIB2, CCR7, CCL22, IL1B, LAMP3, IL4R, CCL4, PRG2, CD1B, FCER1A, RGS1, APOBEC3G, MS4A6A, CXCL13, CXCL11, CHI3L1, AIM2, IL1A, CCL20, CCL18, CXCL9, MMP12, CXCL10, HLA-DQA1, IGKC
TCGA.66.2766.01A.01R.0849.01	37	ADAMDEC1, SEPT8, RYR1, NCF2, CD1A, BST1, TREM2, IL4R, GPC4, CD1B, CXCL13, CHI3L1, MANEA, HHEX, TREM1, SKAP1, CXCL9, SLC12A8, FCGR2B, C1orf54, GSTT1, HCK, APOBEC3G, MS4A6A, PDK1, CCL18, RGS1, LAMP3, CHST7, SPAG4, CXCL10, MAGEA11, CLEC7A, HLA-DQA1, NPL, IGKC, MMP12
TCGA.66.2767.01A.01R.0849.01	28	MS4A6A, SLC15A3, ADAMDEC1, C1orf54, PLA2G7, CD38, CD4, AIM2, CCR7, HLA-DQA1, IGHD, IFI44L, EBI3, IGSF6, RNASE6, NCF2, CHI3L1, CCL20, APOBEC3G, RGS1, CXCL10, CPA3, CXCL13, CXCL9, LAMP3, MMP12, CCL18, IGKC
TCGA.66.2768.01A.01R.0849.01	42	GSTT1, EMR1, STXBP6, MS4A6A, FCGR3B, SEPT8, NCF2, RGS1, APOL6, PLEKHF1, CD69, RNASE6, TLR2, CLEC4A, IGSF6, CCR7, PRG2, CXCL13, CCL4, CXCL9, MAGEA11, HLA-DQA1, BCL2A1, CCL22, FCGR2B, IL4R, P2RY2, RSAD2, CXCL11, APOBEC3G, APOBEC3A, TREM1, IFI44L, LAMP3, CXCL5, IL1A, AIM2, PPBP, CCL18, CCL20, CXCL10, MMP12
TCGA.66.2769.01A.02R.0849.01	37	UGT2B17, NPL, FCGR2B, SAMSN1, PPBP, PRG2, C1orf54, CD38, TREM1, CCL5, CCR7, GPC4, NCF2, CCL4, EBI3, RNASE6, CPA3, CD1A, CXCL5, CHI3L1, CCL20, MS4A6A, IL1B, FCER1A, TNFAIP6, LAMP3, LTB, CLEC7A, CXCL13, RGS1, MMP9, MMP12, CXCL10, APOBEC3G, CCL18, IGKC, CCL19
TCGA.66.2770.01A.01R.0849.01	26	CREB5, C1orf54, EBI3, CD38, CCR7, BCL11B, HLA-DQA1, MS4A6A, IGHD, CHI3L1, NPL, GSTT1, ACP5, LAMP3, CXCL13, NCF2, AIM2, TRIB2, APOBEC3G, SLC12A8, RGS1, CXCL10, CCL18, CXCL9, MMP12, IGKC
TCGA.66.2771.01A.01R.1031.01	36	TNFRSF17, EBI3, TNFAIP6, RGS1, SAMSN1, CCR7, NPL, C5AR1, SLC15A3, C1orf54, GZMA, CD38, APOBEC3G, CD4, FPR1, IGHD, IGSF6, BCL2A1, RNASE6, FCGR2B, CD3D, CXCL10, IGHM, CXCL9, NCF2, MS4A6A, LAMP3, CCL20, MMP9, MMP12, CXCL13, S100A12, HLA-DQA1, IGKC, CCL18, VNN1
TCGA.66.2773.01A.01R.1199.01	55	FZD2, ADAM28, IL1A, CLIC2, LRMP, HOXA1, CD1E, CD1C, ACP5, BCL2A1, APOL6, CHST7, TRAF4, NPL, CD2, S100A12, CYP27A1, TLR2, GSTT1, FCGR3B, FCGR2B, C3AR1, CPA3, CCR7, EBI3, HCK, IL7, CD38, LAMP3, CD1A, IGHD, CXCL13, IL4R, ADAMDEC1, CD1B, SAMSN1, RNASE6, CLEC7A, CHI3L1, IGSF6, SLC12A8, AIM2, APOBEC3G, CXCL10, RGS1, KYNU, TRIB2, MS4A6A, CCL20, CCL18, HLA-DQA1, CXCL9, IGKC, MMP12, SELL
TCGA.66.2777.01A.01R.1199.01	37	CCL13, GPC4, TNFAIP6, C5AR1, AIF1, APOBEC3A, PLA2G7, CD1B, HCK, CD4, HIST1H2AE, SLC12A8, SLC15A3, PRG2, ACP5, MARCO, HHEX, TRIB2, MS4A6A, FCGR2B, RNASE6, NPL, ADAMDEC1, CHST7, MMP9, CCL4, TREM1, NCF2, RGS1, CCL20, CPA3, CHI3L1, HLA-DQA1, LAMP3, IGKC, CCL18, MMP12
TCGA.66.2778.01A.02R.0849.01	38	EGR2, PRG2, SLC12A8, PDK1, IL1A, HPSE, CXCL3, SPAG4, EAF2, AQP9, TRAF4, SKAP1, CD1C, FPR1, CXCL13, CD1E, CHI3L1, SAMSN1, NPL, APOBEC3G, TNFAIP6, S100A12, FCGR2B, NCF2, APOBEC3A, MS4A6A, CD1A, CD1B, TREM1, CPA3, LAMP3, RGS1, CCL20, HLA-DQA1, BCL2A1, CCL18, IGKC, MMP12
TCGA.66.2780.01A.01R.0849.01	44	CCR7, TLR2, IL12RB2, RGS1, C3AR1, SPAG4, CCL18, ACP5, CXCL13, HOXA1, SAMSN1, APOBEC3A, IGHM, PIK3IP1, CCL4, CD38, PLA2G7, SLC12A8, BCL2A1, FCGR2B, APOL6, IGHD, PRG2, C1orf54, LAMP3, TRIB2, CXCL9, GPC4, NCF2, TREM1, IL1A, CCL20, IFI44L, IL4R, APOBEC3G, CPA3, TNFAIP6, HLA-DQA1, IL1B, AIM2, CHI3L1, CXCL10, MMP12, IGKC
TCGA.66.2781.01A.01R.0849.01	39	C1orf54, MANEA, PIK3IP1, GPC4, FCGR3B, CCND2, CXCL10, EAF2, TRAF4, IL4R, KYNU, RNASE6, HPSE, NPL, FPR1, SLC12A8, CHST7, FCGR2B, S100A12, CD38, UGT2B17, CCL18, SAMSN1, CHI3L1, MAGEA11, TREM1, SPAG4, RGS1, IGHM, BCL2A1, HLA-DQA1, APOBEC3G, GSTT1, TNFAIP6, LAMP3, CPA3, CXCL13, MMP12, IGKC
TCGA.66.2782.01A.01R.0849.01	38	APOBEC3G, SAMSN1, HOXA1, TNFAIP6, CD40, RSAD2, TLR2, FCGR2B, NPL, IGHD, KYNU, SLC12A8, C3AR1, AIM2, C1orf54, MNDA, CD38, EBI3, CCR7, IGSF6, GZMA, BCL2A1, CXCL13, CPA3, RNASE6, CHI3L1, MS4A6A, TRIB2, IFI44L, IL4R, ADAMDEC1, FCGR3B, RGS1, HLA-DQA1, CCL18, MMP12, CXCL10, IGKC
TCGA.66.2783.01A.01R.1199.01	39	GSTT1, TREM1, C1orf54, RYR1, SEPT8, APOL6, CCR7, PRG2, EBI3, FCGR2B, SCN9A, S100A12, HIST1H2AE, CD38, CCL19, CLIC2, RNASE6, IGHM, MS4A6A, NPL, HPSE, TRIB2, IL1A, AIM2, LAMP3, RGS1, CHI3L1, IGHD, CXCL13, CCL18, CPA3, IL1B, CLEC7A, CHST7, APOBEC3G, CCL20, SLC12A8, MMP12, IGKC
TCGA.66.2785.01A.01R.0849.01	37	CD40, TRIB2, HSPA6, PRG2, PLEKHF1, CHI3L2, IGHD, APOL6, STXBP6, CD3D, SPAG4, CCL19, CHI3L1, S100A12, GPC4, STEAP4, TREM1, EBI3, CCR7, FCGR2B, KYNU, MS4A6A, IFI44L, BIRC3, ADAMDEC1, GZMA, APOBEC3G, CCL18, RGS1, CCL5, CLEC7A, CXCL10, CXCL13, CXCL9, MMP12, HLA-DQA1, IGKC
TCGA.66.2786.01A.01R.0849.01	35	CD40, LRMP, TREM1, NPL, PRG2, GPC4, PLA2G7, HSPA6, ADAMDEC1, C3AR1, CCL22, CCL20, IGSF6, FCGR2B, CD38, EBI3, CXCL10, HOXA1, CCR7, CCL19, CHI3L1, IFI44L, RNASE6, CXCL13, CPA3, TRIB2, MS4A6A, APOBEC3G, RGS1, IGHD, MMP12, HLA-DQA1, LAMP3, CCL18, IGKC
TCGA.66.2787.01A.01R.1031.01	39	BACH2, SAMSN1, LAMP3, FZD2, SLAMF8, TNFAIP6, DACH1, CCL19, CD2, HHEX, TRIB2, C3AR1, EGR2, CD38, C1orf54, IGHD, EBI3, CCR7, RNASE6, CXCL10, IGSF6, GZMK, AIM2, APOBEC3G, CPA3, RGS1, CHI3L1, NPL, HLA-DQA1, MS4A6A, SLC12A8, CHST7, HCK, ADAMDEC1, CXCL13, MMP12, CCL18, CXCL9, IGKC
TCGA.66.2788.01A.01R.1031.01	58	GSTT1, CD38, FZD3, COL8A2, NPL, GZMA, PNOC, TLR2, HPSE, SEPT8, CD3D, IGHD, APOBEC3A, GPC4, PDK1, APOL6, CDA, RSAD2, CLEC7A, SPAG4, MNDA, GZMK, EBI3, SLC12A8, C3AR1, CCR7, TNFRSF17, RNASE6, MAGEA11, TREM1, SAMSN1, IGSF6, CHI3L1, C1orf54, IL7R, IFI44L, FCGR2B, CXCL11, TRIB2, RGS1, IL1B, IL4R, S100A12, IL1A, CXCL13, MS4A6A, TNFAIP6, LAMP3, CPA3, BCL2A1, APOBEC3G, CCL20, CXCL9, CCL18, CXCL10, HLA-DQA…
TCGA.66.2789.01A.01R.1031.01	40	SAMSN1, LRMP, CCL4, PDK1, HPSE, SPAG4, IL4R, PTPRG, CCR7, EAF2, C3AR1, CYP27A1, GZMA, NCF2, FZD2, TREM1, CD38, IGHM, SLC12A8, CCL20, RNASE6, IGHD, MS4A6A, CLIC2, TNFAIP6, CCND2, GSTT1, APOBEC3G, TRIB2, FCGR2B, CHI3L1, C1orf54, GPC4, CXCL10, CPA3, LAMP3, CXCL13, CCL18, IGKC, MMP12
TCGA.66.2790.01A.01R.1031.01	26	CDH12, QPCT, MAP9, FZD2, IFI44L, RSAD2, PRG2, CLEC7A, CPA3, CD38, MAGEA11, TREM1, EBI3, CXCL11, CCR7, RGS1, AIM2, APOBEC3G, CXCL13, TRIB2, CXCL9, LAMP3, CCL20, MMP12, CXCL10, IGKC
TCGA.66.2791.01A.01R.1031.01	31	S100A12, APOL3, CHST7, APOBEC3G, RNASE6, C1orf54, SAMSN1, ADAMDEC1, CCL18, CD40, SLC12A8, CHI3L1, IGHD, GZMA, CCL20, IGSF6, CD38, CCR7, EBI3, RGS1, MS4A6A, LAMP3, CXCL10, AIM2, NPL, CXCL13, CPA3, CXCL9, HLA-DQA1, MMP12, IGKC
TCGA.66.2792.01A.01R.1031.01	65	PPFIBP1, FZD3, PIK3IP1, HHEX, IGSF6, REPS2, APOL6, EAF2, SCN9A, HOXA1, LEF1, GPR19, BCL7A, C3AR1, ST3GAL6, MARCH3, MAP9, BRAF, NCF2, GAL3ST4, FZD2, EBI3, BCL2A1, CLIC2, TREM1, CCR7, TRAF4, MICAL3, CXCL13, SAMSN1, IL1B, EPN2, SEPT8, C11orf80, RNASE6, HCK, C1orf54, SLC12A8, RGS1, TLR2, BCL11B, MAGEA11, MS4A6A, GSTT1, HPSE, TNFAIP6, PTPRG, CPA3, IGHM, TRIB2, CHST7, PDK1, HLA-DQA1, APOBEC3G, CXCL10, …
TCGA.66.2793.01A.01R.1199.01	38	CXCL9, GFI1, MAP9, REPS2, QPCT, SEPT8, ZFP36L2, MANEA, EPN2, TRAF4, KCNA3, SOCS1, ZNF324, DUSP2, CD40, HSPA6, CCL20, ZNF135, WNT5B, TRIB2, EAF2, RYR1, FZD2, RGS1, SLC12A8, APOBEC3G, SELL, C1orf54, BRAF, BCL7A, EGR2, CCL18, IL4R, FOSB, IGKC, LAMP3, MMP12, CCND2
TCGA.66.2794.01A.01R.1199.01	34	CLIC2, CHI3L1, HPSE, FCGR2B, PLA2G7, MYB, CCR7, EBI3, GNLY, RGS1, IFI44L, CD2, NPL, CHST7, CD3D, IGSF6, APOL6, MS4A6A, RNASE6, CCND2, ADAMDEC1, AIM2, CCL18, GZMA, APOBEC3G, CCL5, CXCL13, CCL20, HLA-DQA1, MMP12, CXCL10, IGKC, CXCL9, LAMP3
TCGA.66.2795.01A.02R.1031.01	40	LAMP3, CD38, BCL2A1, GSTT1, C3AR1, EBI3, LY86, CCR7, ACP5, CD1E, TMEM156, HHEX, CD1C, ADAMDEC1, RNASE6, PRG2, CHST7, IGSF6, C1orf54, TRIB2, TREM1, NCF2, NPL, CCL20, CD1A, APOBEC3G, KYNU, CD1B, TNFAIP6, FCGR2B, SLC12A8, CXCL13, MS4A6A, CXCL10, RGS1, CCL18, CXCL9, HLA-DQA1, MMP12, IGKC
TCGA.66.2800.01A.01R.1199.01	38	RNASE6, SLC12A8, CLEC10A, HHEX, SCN9A, HIST1H2AE, STXBP6, C1orf54, SAMSN1, CD4, PRG2, SLC15A3, MAGEA11, GPC4, CD1A, MARCO, CD1B, BCL2A1, NPL, CCL20, CXCL13, CHI3L1, MS4A6A, GSTT1, NCF2, TREM1, TRIB2, FCGR2B, IL7R, CPA3, MMP9, CHST7, RGS1, HLA-DQA1, LAMP3, IGKC, MMP12, CCL18
